# Supplementary material for: Polycomb repressive complex 2 in adult hair follicle stem cells is dispensable for hair regeneration
Source: PLoS Genet. 2021 Dec 14;17(12):e1009948. doi: 10.1371/journal.pgen.1009948 (PMC8670713; doi:10.1371/journal.pgen.1009948)
Supplement: S1 Table — Genes that were upregulated and downregulated with a log2 fold change >1.5 and <1.5 with significance of p<0.05 are included. (XLSX) [file pgen.1009948.s004.xlsx]

## Sheet: Control vs EedKO HFSCs
Supplemental Table 1. Differentially expressed genes in Eed iKO vs Control HFSCs (p<0.05)
EnsemblID	GeneName	log2FoldChange	pvalue
ENSMUSG00000069516.8	Lyz2	7.95963	0.000236878
ENSMUSG00000024033.9	Rsph1	7.75933	0.000519356
ENSMUSG00000078616.2	Trim30c	7.35619	0.0116162
ENSMUSG00000021070.6	Bdkrb2	7.20415	0.00288184
ENSMUSG00000050901.6	Mtnr1b	7.14363	0.00757894
ENSMUSG00000037335.13	Hand1	7.00781	0.0048587
ENSMUSG00000017002.14	Slpi	7.00331	0.000506611
ENSMUSG00000107504.3	Gm35549	6.9581	0.0238993
ENSMUSG00000038555.7	Reep2	6.92495	0.00980872
ENSMUSG00000069301.5	Hist1h2ag	6.92379	0.000716744
ENSMUSG00000069515.6	Lyz1	6.84123	0.0303078
ENSMUSG00000034783.7	Cd207	6.8323	0.000682272
ENSMUSG00000085683.2	Tmem238l	6.74926	0.00930655
ENSMUSG00000020295.1	Hbq1a	6.73034	0.0169692
ENSMUSG00000022803.12	Popdc2	6.72041	0.0110817
ENSMUSG00000079681.3	Zglp1	6.66405	0.0120535
ENSMUSG00000072673.2	Gm10392	6.60696	0.0437543
ENSMUSG00000058427.10	Cxcl2	6.58451	0.00625005
ENSMUSG00000046714.7	Foxc2	6.54582	0.00623613
ENSMUSG00000025991.8	Cps1	6.5376	0.0189987
ENSMUSG00000042353.9	Frem3	6.52012	0.015424
ENSMUSG00000069310.4	Hist1h3c	6.50791	0.0171665
ENSMUSG00000019874.11	Fabp7	6.48704	0.0523791
ENSMUSG00000015001.17	Oc90	6.47803	0.00424308
ENSMUSG00000062961.7	Ccdc177	6.47539	0.0207162
ENSMUSG00000109523.1	Gdf1	6.41168	0.0196637
ENSMUSG00000054537.8	Tmprss11e	6.30191	0.0327144
ENSMUSG00000028626.5	Col9a2	6.28834	0.011451
ENSMUSG00000031698.14	Mylk3	6.1843	0.03182
ENSMUSG00000003227.4	Edar	6.17504	0.0362397
ENSMUSG00000053977.13	Cd8a	6.17254	8e-05
ENSMUSG00000029195.10	Klb	6.16873	0.0139208
ENSMUSG00000032083.8	Apoa1	6.15091	0.0143862
ENSMUSG00000017195.15	Zpbp2	6.09595	0.0160541
ENSMUSG00000078881.10	Gm14434	6.07569	0.0440792
ENSMUSG00000059305.12	Vpreb1	6.07332	0.00111761
ENSMUSG00000026255.15	Efhd1	6.06544	0.0415184
ENSMUSG00000052981.6	Ube2ql1	6.01886	0.0202817
ENSMUSG00000064272.3	Gpbar1	6.01123	0.0158489
ENSMUSG00000074213.2	Gm10642	5.97816	0.0164794
ENSMUSG00000000792.2	Slc5a5	5.96987	0.0149704
ENSMUSG00000054589.1	Gm9949	5.77216	0.00262457
ENSMUSG00000009670.11	Tex11	5.71777	0.0305282
ENSMUSG00000050074.12	Spink8	5.67516	0.038527
ENSMUSG00000114865.2	Gm29776	5.60392	0.0056591
ENSMUSG00000062727.4	Hist1h2bk	5.58537	0.00896253
ENSMUSG00000070473.4	Cldn3	5.39276	0.047658
ENSMUSG00000033788.15	Dysf	5.25454	0.0366779
ENSMUSG00000034706.16	Dnaic2	5.19583	0.0128561
ENSMUSG00000086228.2	Ubap1l	5.19028	0.0213736
ENSMUSG00000022332.8	Khdrbs3	5.17923	0.000333136
ENSMUSG00000071724.5	Smpd5	5.08628	0.000151522
ENSMUSG00000024211.15	Grm8	5.02399	0.0281172
ENSMUSG00000023913.17	Pla2g7	4.95478	2.41e-05
ENSMUSG00000041794.13	Myrip	4.93447	0.000575128
ENSMUSG00000021090.16	Lrrc9	4.86016	0.000888815
ENSMUSG00000037428.14	Vgf	4.80637	0.0269072
ENSMUSG00000100963.1	Gm28372	4.78029	0.0540257
ENSMUSG00000041064.13	Pif1	4.65403	0.0201253
ENSMUSG00000040666.19	Sh3bgr	4.45163	0.0371581
ENSMUSG00000025588.4	Nat1	4.41439	0.00278519
ENSMUSG00000005864.7	Cnga2	4.3999	0.000127229
ENSMUSG00000037010.7	Apln	4.37246	0.00223458
ENSMUSG00000033006.10	Sox10	4.35988	0.00824623
ENSMUSG00000026365.15	Cfh	4.28826	0.0493018
ENSMUSG00000035683.13	Melk	4.27627	0.00166547
ENSMUSG00000009356.12	Lpo	4.21153	0.0305078
ENSMUSG00000045657.3	Pcdhb10	4.16511	0.0511668
ENSMUSG00000058216.12	Gstp3	4.09667	0.0115318
ENSMUSG00000066361.3	Serpina3c	4.09091	0.0197294
ENSMUSG00000035486.14	Plk5	4.08791	0.0216689
ENSMUSG00000079553.11	Kifc1	4.02869	0.0107639
ENSMUSG00000025727.8	A930017K11Rik	4.01042	0.00608432
ENSMUSG00000024665.7	Fads2	4.00035	0.000798252
ENSMUSG00000072919.4	Noxred1	3.99295	0.0187796
ENSMUSG00000025480.5	Syce1	3.95622	0.0526595
ENSMUSG00000032766.9	Gng11	3.94176	0.000627644
ENSMUSG00000003559.7	As3mt	3.91986	0.0458299
ENSMUSG00000032715.9	Trib3	3.87952	0.000493009
ENSMUSG00000033948.3	Zswim5	3.86466	0.00679945
ENSMUSG00000113880.1	A030005L19Rik	3.82965	0.0320419
ENSMUSG00000022432.7	Smc1b	3.82348	0.0506791
ENSMUSG00000031438.11	Rnf128	3.82175	0.011709
ENSMUSG00000055547.4	Apobec4	3.8066	0.0182058
ENSMUSG00000021614.16	Vcan	3.80497	0.00465353
ENSMUSG00000024621.15	Csf1r	3.7948	0.0112859
ENSMUSG00000069855.9	Slc47a2	3.79039	0.0330754
ENSMUSG00000058773.2	Hist1h1b	3.77371	0.000299431
ENSMUSG00000060019.5	Gm10073	3.77337	0.0467992
ENSMUSG00000068587.9	Mgam	3.74705	0.0380659
ENSMUSG00000034981.9	Parm1	3.71033	8.37e-05
ENSMUSG00000069267.2	Hist1h3b	3.62347	0.0322008
ENSMUSG00000048865.16	Arhgap30	3.51082	0.0278515
ENSMUSG00000029054.8	Gabrd	3.4767	0.0370572
ENSMUSG00000022429.11	Dmc1	3.46425	0.0108297
ENSMUSG00000047143.3	Dmrta2	3.43349	0.0155613
ENSMUSG00000057897.14	Camk2b	3.35012	0.00299439
ENSMUSG00000036223.15	Ska1	3.3403	0.000464201
ENSMUSG00000024910.4	Ctsw	3.30377	0.0216157
ENSMUSG00000005917.15	Otx1	3.29639	0.0285734
ENSMUSG00000084845.9	Tmem240	3.27839	0.00826945
ENSMUSG00000001281.10	Itgb7	3.2449	0.0127679
ENSMUSG00000026258.5	Snorc	3.22961	0.00034918
ENSMUSG00000069308.7	Hist1h2bp	3.2025	0.0349511
ENSMUSG00000022102.13	Dok2	3.18262	0.0449727
ENSMUSG00000018819.10	Lsp1	3.17167	0.0416981
ENSMUSG00000017146.12	Brca1	3.10711	0.00189929
ENSMUSG00000000301.16	Pemt	3.01945	0.00102704
ENSMUSG00000037962.7	Rflna	2.99418	0.0273658
ENSMUSG00000049539.3	Hist1h1a	2.99385	0.0029609
ENSMUSG00000032243.8	Itga11	2.95625	0.013178
ENSMUSG00000024842.7	Cabp4	2.82738	0.0117434
ENSMUSG00000024747.3	Aldh1a7	2.77257	0.0229291
ENSMUSG00000038390.11	Gpr162	2.76217	0.00592139
ENSMUSG00000035711.5	Dok3	2.75798	0.00457277
ENSMUSG00000004891.16	Nes	2.73718	0.0165685
ENSMUSG00000034883.9	Lrr1	2.72797	0.0503865
ENSMUSG00000038295.14	Atg9b	2.7143	0.049061
ENSMUSG00000034212.14	Ankmy1	2.71419	0.00017261
ENSMUSG00000020808.3	Pimreg	2.68878	0.0533864
ENSMUSG00000030707.15	Coro1a	2.66824	0.0122513
ENSMUSG00000029699.13	Ssc4d	2.63258	0.0141952
ENSMUSG00000089687.2	Rab42	2.58453	0.0258389
ENSMUSG00000048583.16	Igf2	2.57302	0.00182025
ENSMUSG00000025466.19	Fuom	2.56887	0.000132314
ENSMUSG00000005667.8	Mthfd2	2.54589	0.0176591
ENSMUSG00000107877.1	Gm43951	2.51269	0.050596
ENSMUSG00000078588.10	Ccdc24	2.50586	0.000712022
ENSMUSG00000028003.6	Lrat	2.49544	0.0177634
ENSMUSG00000115074.1	Ndor1	2.46486	0.0183073
ENSMUSG00000034353.14	Ramp1	2.46101	0.0325926
ENSMUSG00000040675.17	Mthfd1l	2.45255	2.98e-05
ENSMUSG00000114456.1	Hist1h2bh	2.37389	0.0146721
ENSMUSG00000021676.9	Iqgap2	2.25999	0.00971902
ENSMUSG00000062991.7	Nrg1	2.21867	0.0438881
ENSMUSG00000066952.11	Myo1h	2.18424	0.0257961
ENSMUSG00000044005.13	Gls2	2.14295	0.0195854
ENSMUSG00000023982.8	Guca1a	2.13464	0.0114081
ENSMUSG00000054206.2	Gzmm	2.12826	0.0100077
ENSMUSG00000015880.13	Ncapg	2.1105	0.00490102
ENSMUSG00000016942.6	Tmprss6	2.08108	0.019808
ENSMUSG00000029414.11	Kntc1	2.0779	0.00263056
ENSMUSG00000019942.13	Cdk1	2.06295	0.00131378
ENSMUSG00000030867.7	Plk1	2.06292	0.0343725
ENSMUSG00000027490.17	E2f1	2.06207	0.000178939
ENSMUSG00000023015.14	Racgap1	2.04955	0.00350511
ENSMUSG00000110195.1	Pde2a	2.03155	0.00233329
ENSMUSG00000096549.9	Prickle4	1.99558	0.0183887
ENSMUSG00000038086.4	Hspb2	1.98388	0.00463718
ENSMUSG00000068417.8	Pnp2	1.9556	0.00478598
ENSMUSG00000007033.4	Hspa1l	1.95513	0.041767
ENSMUSG00000028873.16	Cdca8	1.94306	2.51e-05
ENSMUSG00000024247.14	Pkdcc	1.93832	0.0493988
ENSMUSG00000038725.13	Pkhd1l1	1.93815	0.049756
ENSMUSG00000029380.11	Cxcl1	1.88473	0.0160747
ENSMUSG00000020914.17	Top2a	1.87294	0.0483964
ENSMUSG00000007682.6	Dio2	1.85704	0.0264727
ENSMUSG00000035373.2	Ccl7	1.83099	0.0445182
ENSMUSG00000072674.10	Plac9b	1.83003	0.000216354
ENSMUSG00000035365.15	Parpbp	1.82847	0.0458217
ENSMUSG00000027338.16	Prnd	1.82833	0.0357482
ENSMUSG00000071470.4	Ccnb1ip1	1.81798	0.0416534
ENSMUSG00000023940.14	Sgo1	1.80697	0.0393969
ENSMUSG00000071748.2	Gm14698	1.78177	0.0202159
ENSMUSG00000030402.5	Ppm1n	1.78072	0.0236211
ENSMUSG00000073421.5	H2-Ab1	1.7766	0.0139409
ENSMUSG00000000088.7	Cox5a	1.76068	2.32e-10
ENSMUSG00000022371.16	Col14a1	1.72867	0.0358407
ENSMUSG00000040794.5	C1qtnf4	1.72724	0.00771144
ENSMUSG00000042419.8	Nfkbil1	1.71883	0.00843266
ENSMUSG00000039396.11	Neil3	1.71825	0.00633425
ENSMUSG00000012519.14	Mlkl	1.69155	0.0439491
ENSMUSG00000046402.10	Rbp1	1.68912	0.00777894
ENSMUSG00000027296.7	Itpka	1.67323	0.0360586
ENSMUSG00000050621.7	Rps27rt	1.66359	2.77e-07
ENSMUSG00000024936.7	Kcnk7	1.65945	0.00833561
ENSMUSG00000038742.7	Angptl6	1.6571	0.0225896
ENSMUSG00000038510.12	Rpf2	1.64835	2e-06
ENSMUSG00000026773.19	Pfkfb3	1.63201	7.38e-06
ENSMUSG00000076437.10	Selenoh	1.6265	7.66e-06
ENSMUSG00000040430.18	Pitpnc1	1.62632	0.00603741
ENSMUSG00000109324.2	Prmt1	1.62504	2.81e-18
ENSMUSG00000053175.17	Bcl3	1.62353	0.0298508
ENSMUSG00000023247.2	Guca2a	1.61897	0.00889534
ENSMUSG00000027326.13	Knl1	1.61632	0.0225683
ENSMUSG00000045377.5	Tmem88	1.60382	0.00299979
ENSMUSG00000027082.15	Tfpi	1.59676	7.93e-05
ENSMUSG00000020897.12	Aurkb	1.58969	0.0544727
ENSMUSG00000039016.5	Timm8b	1.58727	8.83e-06
ENSMUSG00000079017.3	Ifi27l2a	1.58663	0.0319855
ENSMUSG00000027360.5	Hdc	1.5781	0.00752939
ENSMUSG00000030701.17	Plekhb1	1.56672	0.0347609
ENSMUSG00000048327.6	Ckap2l	1.56652	0.000135187
ENSMUSG00000046550.8	Spin2c	1.56506	0.0328924
ENSMUSG00000030346.16	Rad51ap1	1.55098	0.0491505
ENSMUSG00000021951.6	Eef1akmt1	1.52744	0.000415824
ENSMUSG00000034311.3	Kif4	1.52636	0.0502832
ENSMUSG00000005803.14	Sqor	1.51108	0.00469891
ENSMUSG00000002343.11	Armc6	1.50865	0.0227128
ENSMUSG00000071653.9	1810009A15Rik	1.50622	0.00318306
ENSMUSG00000059060.15	Rad51b	1.50582	0.0363244
ENSMUSG00000001228.14	Uhrf1	1.50555	0.00553062
ENSMUSG00000022844.8	Pdia5	1.50252	0.0275411
ENSMUSG00000067288.13	Rps28	1.50065	3.85e-11
ENSMUSG00000020133.8	2310011J03Rik	1.49984	1.69e-10
ENSMUSG00000020834.17	Dhrs13	1.49966	0.0056339
ENSMUSG00000043687.15	1190005I06Rik	1.49046	0.0222233
ENSMUSG00000029591.14	Ung	1.48728	0.00453629
ENSMUSG00000016239.11	Lonrf3	1.48351	0.0499289
ENSMUSG00000092335.1	Zfp977	1.48318	0.0496215
ENSMUSG00000026018.12	Ica1l	1.48149	0.0160881
ENSMUSG00000027306.15	Nusap1	1.4611	7.42e-05
ENSMUSG00000031756.5	Cenpn	1.451	0.0544137
ENSMUSG00000087408.10	Cers1	-1.45918	0.00651033
ENSMUSG00000053137.7	Mapk11	-1.46286	0.0442278
ENSMUSG00000035769.9	Xylb	-1.46675	0.0459323
ENSMUSG00000020798.14	Spns3	-1.4671	0.0242497
ENSMUSG00000055761.14	Nkain3	-1.48446	0.0115755
ENSMUSG00000093884.2	Olfr239	-1.48636	0.0224392
ENSMUSG00000044017.16	Adgrd1	-1.49635	0.00134074
ENSMUSG00000034205.16	Loxl2	-1.4985	0.0118345
ENSMUSG00000044824.8	Olfr545	-1.51532	0.0243328
ENSMUSG00000078160.2	Gm16503	-1.5187	0.0258241
ENSMUSG00000090592.2	Gm17571	-1.52307	0.0279667
ENSMUSG00000091805.2	Vmn2r108	-1.52862	0.00560237
ENSMUSG00000052353.13	Cemip	-1.53124	0.0430587
ENSMUSG00000037892.13	Pcdh18	-1.53986	0.045122
ENSMUSG00000026348.7	Acmsd	-1.54614	0.00599473
ENSMUSG00000035896.5	Rnase1	-1.54942	0.0460081
ENSMUSG00000074651.3	Mcidas	-1.55189	0.0477897
ENSMUSG00000073761.2	4933427I04Rik	-1.55206	0.00786154
ENSMUSG00000039891.6	Txlnb	-1.55536	0.0163892
ENSMUSG00000020638.8	Cmpk2	-1.56016	0.0520024
ENSMUSG00000001506.10	Col1a1	-1.56151	0.00349008
ENSMUSG00000038570.15	Saxo2	-1.56302	7.41e-05
ENSMUSG00000043948.2	Olfr691	-1.56464	0.000932543
ENSMUSG00000002204.9	Napsa	-1.56474	0.0379363
ENSMUSG00000035694.15	Caps2	-1.56608	0.0182458
ENSMUSG00000044250.8	Pced1b	-1.57194	0.0126287
ENSMUSG00000001225.12	Slc26a3	-1.57392	0.0167013
ENSMUSG00000032356.12	Rasgrf1	-1.5893	0.00329036
ENSMUSG00000053164.6	Gpr21	-1.59057	0.0041378
ENSMUSG00000035845.17	Alg12	-1.59391	1.03e-05
ENSMUSG00000054966.13	Lmntd1	-1.61141	0.0447657
ENSMUSG00000029452.18	Tmem116	-1.61405	0.0216231
ENSMUSG00000090622.1	A930033H14Rik	-1.61581	0.0228636
ENSMUSG00000044469.8	Tnfaip8l1	-1.62036	0.0306916
ENSMUSG00000028687.17	Mutyh	-1.62263	0.0224633
ENSMUSG00000029352.14	Crybb3	-1.62677	0.0182961
ENSMUSG00000026697.10	Myoc	-1.63438	1.12e-05
ENSMUSG00000026405.14	C4bp	-1.64416	0.0329504
ENSMUSG00000062444.14	Ap3b2	-1.65691	4.47e-05
ENSMUSG00000041323.6	Ak7	-1.66594	0.0143065
ENSMUSG00000064084.2	Olfr1202	-1.66805	0.0071976
ENSMUSG00000075200.2	Olfr1044	-1.67747	0.00281704
ENSMUSG00000043664.7	Tmem221	-1.67929	0.00802556
ENSMUSG00000030361.16	Klrb1a	-1.70781	0.0103115
ENSMUSG00000086040.8	Wipf3	-1.7159	0.00795324
ENSMUSG00000029086.15	Prom1	-1.71605	0.0228178
ENSMUSG00000066803.2	Vmn1r84	-1.7172	0.0538522
ENSMUSG00000021099.6	Six6	-1.71934	0.0365542
ENSMUSG00000034623.14	Prss55	-1.72986	0.0224094
ENSMUSG00000106247.1	Gm43720	-1.73863	0.0410636
ENSMUSG00000025656.17	Arhgef9	-1.73883	0.0440312
ENSMUSG00000050064.14	Zfp697	-1.74657	0.00738332
ENSMUSG00000042190.12	Cmklr1	-1.74969	0.0495776
ENSMUSG00000038074.16	Fkbp14	-1.75614	0.0239538
ENSMUSG00000049357.11	4933408B17Rik	-1.76507	0.00484844
ENSMUSG00000034855.13	Cxcl10	-1.76981	0.0249448
ENSMUSG00000042371.12	Slc5a10	-1.77071	0.0368927
ENSMUSG00000048503.7	Tmem136	-1.77854	0.0106467
ENSMUSG00000078867.9	Gm14418	-1.78456	0.000492861
ENSMUSG00000070034.13	Sp110	-1.80965	0.0134463
ENSMUSG00000101678.3	Gm29609	-1.81338	0.0094029
ENSMUSG00000053146.2	Olfr352	-1.81452	0.0361236
ENSMUSG00000048478.7	Spata33	-1.81622	0.000551806
ENSMUSG00000021553.14	Slc28a3	-1.82318	0.0169404
ENSMUSG00000034586.14	Hid1	-1.82412	1.06e-13
ENSMUSG00000052496.5	Pkdrej	-1.83825	0.0173822
ENSMUSG00000026387.15	Sctr	-1.84085	0.0187853
ENSMUSG00000038011.15	Dnah10	-1.86438	0.00646409
ENSMUSG00000094840.5	Muc3a	-1.87577	0.0475801
ENSMUSG00000067220.12	Cnga1	-1.87621	0.0077783
ENSMUSG00000071005.7	Ccl19	-1.88223	0.00573348
ENSMUSG00000095440.2	Fignl2	-1.88908	1.41e-05
ENSMUSG00000022836.11	Mylk	-1.89882	0.000672145
ENSMUSG00000053930.13	Shisa6	-1.90098	0.0109367
ENSMUSG00000107478.1	Gm45234	-1.90312	0.00649823
ENSMUSG00000035246.16	Pcyt1b	-1.90766	0.0210752
ENSMUSG00000025380.2	Fscn2	-1.91614	0.0239688
ENSMUSG00000013928.13	Thap8	-1.91671	0.0300312
ENSMUSG00000056209.7	Npm3	-1.9196	0.00631273
ENSMUSG00000002384.2	Bmp8b	-1.94206	0.032667
ENSMUSG00000067149.6	Jchain	-1.95487	0.0229192
ENSMUSG00000035932.6	Olfr750	-1.97416	1.7e-06
ENSMUSG00000031362.17	Xlr4c	-1.97475	0.0496476
ENSMUSG00000066607.5	Insyn1	-1.97894	0.023966
ENSMUSG00000049799.13	Lrrc19	-1.98023	0.0525276
ENSMUSG00000038257.9	Glra3	-1.99056	0.00825478
ENSMUSG00000045326.13	Fndc7	-2.01236	0.0291191
ENSMUSG00000002108.10	Nr1h3	-2.01341	0.0510988
ENSMUSG00000048502.14	Duxbl1	-2.02121	0.000188278
ENSMUSG00000042849.11	Olfr1414	-2.02271	6.4e-05
ENSMUSG00000094313.2	Vmn1r61	-2.0237	0.0192417
ENSMUSG00000112241.1	Gm49325	-2.03514	0.0534145
ENSMUSG00000074141.13	Il4i1	-2.06417	0.000385192
ENSMUSG00000039462.4	Col10a1	-2.07763	0.00916196
ENSMUSG00000055675.6	Kbtbd11	-2.08086	0.0504795
ENSMUSG00000066392.11	Nrxn3	-2.10002	0.0339105
ENSMUSG00000021125.6	Arg2	-2.10921	0.0157169
ENSMUSG00000020542.18	Myocd	-2.11441	0.000591169
ENSMUSG00000021534.8	1700001L19Rik	-2.11721	0.0270347
ENSMUSG00000042182.16	Bend6	-2.13038	0.0101162
ENSMUSG00000031383.8	Dusp9	-2.16329	0.0162582
ENSMUSG00000039838.11	Slc45a1	-2.17344	0.033465
ENSMUSG00000103332.1	Pcdhga2	-2.17455	0.033349
ENSMUSG00000025783.2	4930412O13Rik	-2.21807	9.35e-06
ENSMUSG00000055926.2	Gm14137	-2.22465	0.00022174
ENSMUSG00000039620.17	Trmt9b	-2.22728	0.00991429
ENSMUSG00000116016.1	Gm49496	-2.23292	0.00465133
ENSMUSG00000032087.10	Dscaml1	-2.23538	0.0106641
ENSMUSG00000021364.16	Elovl2	-2.23635	0.043012
ENSMUSG00000097386.1	9130213A22Rik	-2.24346	0.0131452
ENSMUSG00000090336.5	Cfap97d2	-2.25191	1.08e-05
ENSMUSG00000004842.18	Pou1f1	-2.25546	0.0266377
ENSMUSG00000048067.8	Olfr1349	-2.25694	0.014388
ENSMUSG00000032374.14	Plod2	-2.28169	0.00300011
ENSMUSG00000046442.4	Ppm1e	-2.2856	0.00239316
ENSMUSG00000094602.2	Vmn1r169	-2.30178	0.00117453
ENSMUSG00000091476.6	Catspere2	-2.31295	0.0106919
ENSMUSG00000105867.2	Gm42517	-2.32656	0.0356735
ENSMUSG00000032024.10	Clmp	-2.33537	0.000788572
ENSMUSG00000022840.9	Adcy5	-2.35087	0.050265
ENSMUSG00000029491.7	Pde6b	-2.35741	0.0117258
ENSMUSG00000078721.1	Fam205a1	-2.36479	0.000156187
ENSMUSG00000051951.5	Xkr4	-2.36716	0.000257834
ENSMUSG00000064115.13	Cadm2	-2.41677	0.0237433
ENSMUSG00000030030.5	1700003E16Rik	-2.4234	0.00881558
ENSMUSG00000049999.4	Ppp1r3d	-2.43243	0.00950504
ENSMUSG00000072596.4	Ear2	-2.43727	0.0505595
ENSMUSG00000030804.8	Gm21974	-2.44079	0.021375
ENSMUSG00000034768.4	Asb16	-2.45777	0.00164245
ENSMUSG00000075520.5	Malrd1	-2.4736	0.027638
ENSMUSG00000023019.12	Gpd1	-2.47857	0.0385029
ENSMUSG00000027209.17	Fam227b	-2.49556	0.0543872
ENSMUSG00000021565.16	Slc6a19	-2.51435	0.0297032
ENSMUSG00000030047.14	Arhgap25	-2.53013	0.0481875
ENSMUSG00000090210.7	Itga10	-2.57689	0.0014735
ENSMUSG00000038763.12	Alpk3	-2.58839	0.0454322
ENSMUSG00000016529.5	Il10	-2.59066	0.0419109
ENSMUSG00000071550.14	Cfap44	-2.5949	0.000616347
ENSMUSG00000051678.4	Pcdhb6	-2.6066	0.00717139
ENSMUSG00000020545.14	Lrrc72	-2.60899	0.00523236
ENSMUSG00000063116.4	Olfr410	-2.63477	0.0277839
ENSMUSG00000096151.2	Olfr477	-2.65484	0.0221127
ENSMUSG00000057933.10	Gsta2	-2.66057	0.0391557
ENSMUSG00000047053.5	Teddm1a	-2.66187	0.0438085
ENSMUSG00000093938.2	Evi2b	-2.70338	0.000117239
ENSMUSG00000020676.2	Ccl11	-2.7299	0.00479892
ENSMUSG00000052616.10	Terb1	-2.75132	0.0371706
ENSMUSG00000031390.8	Avpr2	-2.76701	0.0125399
ENSMUSG00000096764.1	Gm21985	-2.76835	0.0343984
ENSMUSG00000004933.17	Matk	-2.78194	0.00172026
ENSMUSG00000049235.8	Gm7324	-2.78878	0.0524921
ENSMUSG00000029797.13	Sspo	-2.79629	0.0411676
ENSMUSG00000054191.8	Klf1	-2.85746	0.0268928
ENSMUSG00000051022.7	Hs3st1	-2.86604	0.0126653
ENSMUSG00000074452.13	Pate2	-2.90956	0.0213067
ENSMUSG00000062310.7	Glrp1	-2.92937	0.00572688
ENSMUSG00000021798.14	Ldb3	-2.94237	0.013504
ENSMUSG00000079177.4	Fam228a	-2.98548	0.0472783
ENSMUSG00000116184.1	4632433K11Rik	-2.99211	0.038847
ENSMUSG00000000385.8	Tmprss2	-3.01037	0.0416893
ENSMUSG00000020062.7	Slc5a8	-3.02254	0.0092707
ENSMUSG00000030781.13	Slc5a2	-3.03559	0.0108399
ENSMUSG00000079442.12	St6galnac4	-3.10117	0.0242218
ENSMUSG00000024578.2	Il17b	-3.12468	1.55e-05
ENSMUSG00000041653.5	Pnpla3	-3.13969	0.00357333
ENSMUSG00000036962.12	Cfap221	-3.22342	0.0352664
ENSMUSG00000039981.6	Zc3h12d	-3.26278	0.00266286
ENSMUSG00000070385.12	Ampd1	-3.27852	0.000864097
ENSMUSG00000027016.17	Zfp385b	-3.30306	0.00955131
ENSMUSG00000034258.4	Flvcr2	-3.31396	0.00167426
ENSMUSG00000014529.9	Tmbim7	-3.33075	0.00864901
ENSMUSG00000016087.13	Fli1	-3.33597	0.00208208
ENSMUSG00000106447.1	Gm42957	-3.45276	0.0282039
ENSMUSG00000070806.5	Zmynd12	-3.51727	0.00259805
ENSMUSG00000050587.14	Lrrc4c	-3.55302	0.0521518
ENSMUSG00000006313.5	Upk1a	-3.65897	0.0143055
ENSMUSG00000050370.4	Ch25h	-3.70108	7.99e-05
ENSMUSG00000072662.2	Mansc4	-3.76326	0.0158196
ENSMUSG00000052396.7	Mogat2	-3.78258	0.011073
ENSMUSG00000108022.1	Gm7298	-3.81422	0.0240195
ENSMUSG00000115022.1	Gm49387	-3.86191	0.0244686
ENSMUSG00000047363.4	Cstad	-3.93095	0.0172392
ENSMUSG00000066755.2	Tnfsf18	-4.17552	0.000185183
ENSMUSG00000058328.13	Xlr5a	-4.1886	0.037522
ENSMUSG00000045004.3	Spata21	-4.38468	0.000850262
ENSMUSG00000109659.3	Olfr605	-4.46482	0.0542022
ENSMUSG00000003354.6	Ccdc65	-4.59283	0.0494986
ENSMUSG00000039058.11	Ak5	-4.62785	0.00801617
ENSMUSG00000035355.15	Kcnh4	-4.68622	0.0455207
ENSMUSG00000079494.2	Nat8f5	-4.86406	0.028037
ENSMUSG00000074435.10	Smcp	-4.89979	0.000501058
ENSMUSG00000024366.7	Gfra3	-4.96781	0.0276583
ENSMUSG00000047822.8	Angptl8	-4.96903	0.00114985
ENSMUSG00000036744.13	Olfr701	-5.05384	0.0377732
ENSMUSG00000060445.11	Sycp2	-5.38447	0.0393358
ENSMUSG00000031142.17	Cacna1f	-5.39729	0.000876428
ENSMUSG00000108622.2	Gm36864	-5.55375	0.00808941
ENSMUSG00000027833.16	Shox2	-5.75402	0.0307064
ENSMUSG00000096923.1	A730071L15Rik	-5.87237	0.0141421
ENSMUSG00000053111.13	Fank1	-5.88967	0.0423433
ENSMUSG00000041377.12	Ninj2	-5.92609	0.0540691
ENSMUSG00000025330.6	Padi4	-5.95768	0.0495453
ENSMUSG00000116358.1	Gm49450	-5.9896	2.29e-07
ENSMUSG00000109372.1	Gm19410	-6.0201	0.0320062
ENSMUSG00000031621.9	Isx	-6.18366	0.0220436
ENSMUSG00000023999.14	Kif6	-6.32829	0.0537346
ENSMUSG00000067996.5	Bpifb9b	-6.33479	0.0164018
ENSMUSG00000064280.14	Ccdc146	-6.38325	0.0245202
ENSMUSG00000073418.4	C4b	-6.53642	0.0169041
ENSMUSG00000099041.1	Gm28035	-6.61741	0.00913887
ENSMUSG00000107252.1	Gm5767	-6.70039	0.00735057
ENSMUSG00000009876.13	Cox4i2	-6.82492	0.00551535
ENSMUSG00000078500.3	Zfp986	-6.91367	0.0207121
ENSMUSG00000062393.13	Dgkk	-7.37558	0.00127929
ENSMUSG00000030653.17	Gm45837	-7.4392	0.000807001
ENSMUSG00000110040.1	Gm49369	-13.5042	3.62e-28
