# Supplementary material for: Polycomb repressive complex 2 in adult hair follicle stem cells is dispensable for hair regeneration
Source: PLoS Genet. 2021 Dec 14;17(12):e1009948. doi: 10.1371/journal.pgen.1009948 (PMC8670713; doi:10.1371/journal.pgen.1009948)
Supplement: S2 Table — Genes that were upregulated and downregulated with a log2 fold change >2.0 and <2.0 with significance of p<0.05 are included. (XLSX) [file pgen.1009948.s005.xlsx]

## Sheet: Telogen vs Anagen HFSCs
Supplemental Table 2. Differentially expressed genes in Telogen vs Anagen HFSCs (p<0.05)
EnsemblID	GeneName	log2FoldChange	pvalue
ENSMUSG00000032532.7	Cck	9.71759	5.00185e-15
ENSMUSG00000049685.8	Cyp2g1	7.7917	4.3712e-06
ENSMUSG00000057606.14	Colq	7.21513	0.00031519
ENSMUSG00000058883.16	Zfp708	7.01158	5.2444e-05
ENSMUSG00000101174.7	Hoxd4	6.82125	1.72239e-08
ENSMUSG00000099418.3	Gm6657	6.6214	0.000466797
ENSMUSG00000053914.9	Kdm4d	6.51965	0.000984182
ENSMUSG00000030653.17	Gm45837	6.51802	0.000244378
ENSMUSG00000066952.11	Myo1h	6.5166	0.00903081
ENSMUSG00000070287.3	Slc35g2	6.51275	0.00277883
ENSMUSG00000043827.9	Olfr94	6.5065	0.00280256
ENSMUSG00000021207.9	Akr1c21	6.47176	0.000348622
ENSMUSG00000070546.2	Mrgprb3	6.38754	0.00238121
ENSMUSG00000049176.14	Frmpd4	6.35512	0.0007136
ENSMUSG00000069248.11	Serpinb6e	6.33613	0.00334251
ENSMUSG00000024526.8	Cidea	6.29893	0.00746169
ENSMUSG00000053101.3	Gpr141	6.2836	0.00645429
ENSMUSG00000035085.5	1700020L24Rik	6.27499	0.00650997
ENSMUSG00000039521.13	Foxp3	6.26816	0.00140099
ENSMUSG00000055069.3	Rab39	6.2292	7.69463e-05
ENSMUSG00000045994.17	B3gat1	6.21292	0.00112624
ENSMUSG00000041735.8	AAdacl4fm3	6.21173	0.00913758
ENSMUSG00000078173.3	Lenep	6.13247	0.00666094
ENSMUSG00000087512.2	Ccdc201	6.10877	0.0113121
ENSMUSG00000023064.4	Sncg	6.04611	1.18891e-14
ENSMUSG00000109510.1	Gm42417	6.02793	0.000678573
ENSMUSG00000075256.9	Cerkl	5.96893	0.0112091
ENSMUSG00000046634.12	Pkd1l1	5.93152	0.0297038
ENSMUSG00000101678.3	Gm29609	5.92336	0.00430653
ENSMUSG00000078922.9	Tgtp1	5.91675	0.0308975
ENSMUSG00000030804.8	Gm21974	5.80519	0.0382672
ENSMUSG00000056508.6	1700001K19Rik	5.7995	0.0152045
ENSMUSG00000023473.13	Celsr3	5.75442	0.00857704
ENSMUSG00000094140.2	Olfr1512	5.74683	0.0420506
ENSMUSG00000006457.3	Actn3	5.70056	0.00113039
ENSMUSG00000025172.2	Ankrd2	5.67806	0.0469571
ENSMUSG00000041565.17	L3mbtl4	5.55953	0.0265927
ENSMUSG00000052544.9	St6galnac3	5.52228	0.0310459
ENSMUSG00000093701.7	Gm21970	5.49365	0.0317452
ENSMUSG00000028268.14	Gbp3	5.4705	0.00112719
ENSMUSG00000093987.7	Gm21704	5.40473	0.0378548
ENSMUSG00000040016.16	Ptger3	5.40002	0.0384837
ENSMUSG00000038276.12	Asic3	5.38791	0.00293162
ENSMUSG00000075520.5	Malrd1	5.36393	0.0437567
ENSMUSG00000028328.13	Tmod1	5.32817	0.0461122
ENSMUSG00000091455.4	Otogl	5.32798	0.0276489
ENSMUSG00000076430.1	Hus1b	5.30824	0.0198042
ENSMUSG00000090202.1	4930503B20Rik	5.30701	0.044112
ENSMUSG00000094091.3	Gm21885	5.30154	0.00665157
ENSMUSG00000048834.16	Vstm2a	5.19671	0.00969666
ENSMUSG00000071481.4	Olfr437	5.17302	0.0167931
ENSMUSG00000042800.5	Spata46	5.15486	0.00194009
ENSMUSG00000024027.7	Glp1r	5.05456	0.0110618
ENSMUSG00000044250.8	Pced1b	4.99093	0.000949561
ENSMUSG00000073414.8	Mpig6b	4.95323	2.30402e-07
ENSMUSG00000019874.11	Fabp7	4.90925	0.0269277
ENSMUSG00000022935.16	Grik1	4.90453	2.19843e-48
ENSMUSG00000061210.4	Olfr47	4.89055	0.053517
ENSMUSG00000041679.9	Lrrc29	4.88748	1.46955e-05
ENSMUSG00000008658.16	Rbfox1	4.86977	0.0134929
ENSMUSG00000022821.13	Hgd	4.86659	0.0195925
ENSMUSG00000022212.15	Cpne6	4.84557	0.0321372
ENSMUSG00000094878.2	Olfr130	4.80496	0.0134408
ENSMUSG00000030317.8	Timp4	4.74357	0.0347474
ENSMUSG00000027209.17	Fam227b	4.73495	0.00458046
ENSMUSG00000058260.2	Serpina9	4.7049	3.17185e-08
ENSMUSG00000096553.1	Gm10097	4.6968	0.00324119
ENSMUSG00000039853.18	Trim14	4.68521	0.000319916
ENSMUSG00000000766.18	Oprm1	4.65715	0.0224025
ENSMUSG00000035773.6	Kiss1r	4.5913	1.8258e-05
ENSMUSG00000033880.11	Lgals3bp	4.57183	1.47159e-05
ENSMUSG00000038768.8	9130409I23Rik	4.56002	0.0027095
ENSMUSG00000031390.8	Avpr2	4.54536	0.0308233
ENSMUSG00000036144.6	Meox2	4.43765	0.041425
ENSMUSG00000053158.10	Fes	4.43705	0.000824259
ENSMUSG00000066364.2	Serpina3b	4.41832	9.25301e-07
ENSMUSG00000029195.10	Klb	4.41394	0.0292143
ENSMUSG00000070469.12	Adamtsl3	4.38883	3.04457e-08
ENSMUSG00000067370.4	B3galt4	4.38767	0.011399
ENSMUSG00000103711.1	Tstd1	4.38694	0.0125556
ENSMUSG00000031880.7	Rrad	4.38337	0.0282085
ENSMUSG00000021214.14	Akr1c18	4.2776	0.000169497
ENSMUSG00000098678.1	Mroh6	4.26841	0.0504419
ENSMUSG00000030877.11	Mfsd13b	4.25636	0.0482983
ENSMUSG00000051262.9	Nat8f3	4.10405	0.000404946
ENSMUSG00000028270.12	Gbp2	4.02603	5.40519e-06
ENSMUSG00000040747.9	Cd53	4.01574	0.0413517
ENSMUSG00000066510.5	Ankdd1a	4.00139	0.0481327
ENSMUSG00000046408.13	1700067K01Rik	3.99324	0.00107665
ENSMUSG00000022469.17	Rapgef3	3.98076	1.67347e-08
ENSMUSG00000110206.1	Flt3l	3.96481	6.38395e-11
ENSMUSG00000061336.3	Olfr116	3.95026	0.026438
ENSMUSG00000051985.12	Igfn1	3.93513	5.20998e-09
ENSMUSG00000100642.1	Gm28230	3.91547	0.0134075
ENSMUSG00000099913.1	Gm28551	3.91516	0.00888961
ENSMUSG00000018500.2	Adora2b	3.87931	0.000175936
ENSMUSG00000053181.1	A830005F24Rik	3.87642	0.0412143
ENSMUSG00000090369.3	4933411K16Rik	3.86172	0.0033955
ENSMUSG00000030703.8	Gdpd3	3.83633	0.00414893
ENSMUSG00000068877.12	Selenbp2	3.8194	5.31084e-06
ENSMUSG00000069814.6	Ccdc92b	3.80136	0.0199301
ENSMUSG00000059108.4	Ifitm6	3.77343	2.22563e-05
ENSMUSG00000012017.4	Scarf2	3.74874	0.0209912
ENSMUSG00000039706.11	Ldb2	3.74735	0.000159332
ENSMUSG00000037106.8	Fer1l6	3.71591	0.0139876
ENSMUSG00000070421.4	Olfr658	3.71037	0.00772987
ENSMUSG00000098488.7	Pla2g4b	3.70047	0.0177833
ENSMUSG00000029167.13	Ppargc1a	3.69174	5.9603e-10
ENSMUSG00000047730.17	Fcgbp	3.67808	9.95771e-59
ENSMUSG00000062142.5	Olfr569	3.66719	0.0512653
ENSMUSG00000070354.13	Evi2	3.60679	1.29242e-07
ENSMUSG00000020635.8	Fkbp1b	3.60199	0.0105988
ENSMUSG00000048636.7	A730049H05Rik	3.60099	0.0107361
ENSMUSG00000012126.16	Ubxn11	3.60065	0.000173005
ENSMUSG00000079330.8	Lemd1	3.5715	0.0504267
ENSMUSG00000029095.17	Ablim2	3.56147	5.16624e-05
ENSMUSG00000072663.12	Spef2	3.55337	0.0248173
ENSMUSG00000035033.15	Tbr1	3.54254	0.0314571
ENSMUSG00000054162.15	Spock3	3.53857	0.00470109
ENSMUSG00000028712.12	Cyp4a31	3.5365	0.0398461
ENSMUSG00000020178.6	Adora2a	3.51715	0.00741028
ENSMUSG00000041481.16	Serpina3g	3.51369	2.35371e-13
ENSMUSG00000058921.3	Slc10a5	3.49667	0.0298474
ENSMUSG00000046338.4	Gpat2	3.46604	0.0253509
ENSMUSG00000046442.4	Ppm1e	3.45252	0.00138442
ENSMUSG00000023036.14	Pcdhgc4	3.43124	0.0203046
ENSMUSG00000049699.4	Ucn2	3.42706	3.10133e-09
ENSMUSG00000094200.2	Olfr237	3.42236	0.000651979
ENSMUSG00000059013.12	Sh2d3c	3.42126	0.0444686
ENSMUSG00000039329.8	Tex19.1	3.39622	0.0092397
ENSMUSG00000057777.4	Mab21l2	3.3896	0.0405472
ENSMUSG00000021091.8	Serpina3n	3.38002	1.70477e-05
ENSMUSG00000046157.13	Tmem229b	3.37159	0.0106518
ENSMUSG00000064201.8	Krt2	3.36074	0.0362743
ENSMUSG00000049630.6	C1ql3	3.35675	3.57883e-10
ENSMUSG00000059336.14	Slc14a1	3.35222	2.06764e-09
ENSMUSG00000055523.6	Gucy2g	3.34043	0.005538
ENSMUSG00000070371.11	Prss36	3.32543	0.000248129
ENSMUSG00000055692.21	Tmem191c	3.32331	0.000298303
ENSMUSG00000028989.3	Angptl7	3.32143	1.26613e-25
ENSMUSG00000037579.7	Kcnh3	3.28095	1.37391e-05
ENSMUSG00000036594.14	H2-Aa	3.27659	0.00163206
ENSMUSG00000030107.10	Usp18	3.27253	2.02347e-07
ENSMUSG00000048521.8	Cxcr6	3.26468	0.00526367
ENSMUSG00000057948.12	Unc13d	3.25131	3.87429e-05
ENSMUSG00000034063.8	4930590J08Rik	3.24929	0.000156911
ENSMUSG00000037738.11	Nek5	3.24581	0.00206532
ENSMUSG00000071551.13	Akr1c19	3.22887	0.0512087
ENSMUSG00000022220.14	Adcy4	3.22749	0.00479331
ENSMUSG00000043259.15	Fam13c	3.22435	1.14155e-11
ENSMUSG00000039037.5	St6galnac5	3.21879	5.38368e-30
ENSMUSG00000019732.14	Calr3	3.2056	2.57004e-05
ENSMUSG00000076434.9	Wfdc3	3.19814	1.68059e-14
ENSMUSG00000023885.9	Thbs2	3.15687	1.882e-29
ENSMUSG00000029061.2	Mmp23	3.14982	0.034957
ENSMUSG00000033327.16	Tnxb	3.14129	1.20526e-08
ENSMUSG00000044205.7	Olfr983	3.13638	0.00559393
ENSMUSG00000029663.10	Gngt1	3.11762	0.0106357
ENSMUSG00000033538.13	Casp4	3.10549	0.0235096
ENSMUSG00000025175.12	Fn3k	3.10139	5.92478e-05
ENSMUSG00000029082.17	Bst1	3.07086	0.00035425
ENSMUSG00000079277.9	Hoxd3	3.05728	0.000780617
ENSMUSG00000073291.3	Gm10491	3.05707	0.0549842
ENSMUSG00000092572.7	Serpinb10	3.05111	7.04693e-17
ENSMUSG00000061602.3	Vmn1r78	3.0454	0.0277049
ENSMUSG00000038777.19	Sema6c	3.03648	0.00282867
ENSMUSG00000090121.10	Abhd12b	3.03612	1.77243e-16
ENSMUSG00000079014.4	Serpina3i	3.02849	2.65478e-10
ENSMUSG00000106892.1	Gm42791	3.00306	0.000275768
ENSMUSG00000089798.9	1700028K03Rik	2.97772	0.000189372
ENSMUSG00000070420.4	Zscan25	2.97331	0.000817321
ENSMUSG00000000739.14	Sult5a1	2.954	6.0935e-25
ENSMUSG00000030409.15	Dmpk	2.94404	2.50762e-11
ENSMUSG00000057137.9	Tmem140	2.93555	1.59062e-05
ENSMUSG00000032584.12	Mst1r	2.92181	2.45006e-11
ENSMUSG00000070000.13	Fcho1	2.91247	0.00181299
ENSMUSG00000074529.10	Zfp972	2.90219	0.000114363
ENSMUSG00000074785.5	Plxnc1	2.88181	0.032768
ENSMUSG00000026616.15	Cr2	2.8674	0.00295254
ENSMUSG00000095789.6	Nupr1l	2.84953	0.00112244
ENSMUSG00000042708.12	Shcbp1l	2.83986	0.00596912
ENSMUSG00000020123.6	Avpr1a	2.83856	0.00291641
ENSMUSG00000026414.13	Tnnt2	2.83059	6.60439e-07
ENSMUSG00000027298.17	Tyro3	2.82354	7.82634e-07
ENSMUSG00000044328.13	Trp53i13	2.82197	0.00282312
ENSMUSG00000029828.4	4921507P07Rik	2.82035	0.000185518
ENSMUSG00000071497.3	Nutf2-ps1	2.81858	0.0133387
ENSMUSG00000032482.9	Cspg5	2.81784	0.000137338
ENSMUSG00000075600.3	Zc3h3	2.80347	2.1543e-05
ENSMUSG00000026483.13	Fam129a	2.79164	1.4509e-14
ENSMUSG00000036928.14	Stag3	2.79052	8.0492e-07
ENSMUSG00000030350.8	Prmt8	2.76384	0.0186763
ENSMUSG00000031841.19	Cdh13	2.75326	1.77657e-31
ENSMUSG00000020798.14	Spns3	2.75051	0.0045066
ENSMUSG00000073877.10	Gm13306	2.74704	1.11635e-05
ENSMUSG00000023039.17	Krt7	2.74656	0.00048613
ENSMUSG00000031220.14	Awat2	2.74036	4.53793e-05
ENSMUSG00000033852.16	Gm28042	2.73854	0.000355162
ENSMUSG00000029072.3	Tas1r3	2.73556	0.000899679
ENSMUSG00000035458.15	Tnni3	2.73187	0.000342803
ENSMUSG00000050134.7	Olfr430	2.7308	0.0202788
ENSMUSG00000016356.18	Col20a1	2.72313	0.000306021
ENSMUSG00000026832.12	Cytip	2.71899	0.00912774
ENSMUSG00000037157.8	Il22ra1	2.70529	0.00480727
ENSMUSG00000056209.7	Npm3	2.69418	0.0165221
ENSMUSG00000021303.14	Gng4	2.69324	0.0013149
ENSMUSG00000036452.17	Arhgap26	2.69265	3.55292e-18
ENSMUSG00000030339.7	Ltbr	2.68837	0.000167349
ENSMUSG00000020704.13	Asic2	2.68443	0.0354685
ENSMUSG00000049871.14	Nlrc3	2.65632	8.91662e-05
ENSMUSG00000071691.11	Gm960	2.64798	0.0219016
ENSMUSG00000040152.8	Thbs1	2.64072	9.7556e-27
ENSMUSG00000044454.5	Olfr867	2.63784	2.81184e-05
ENSMUSG00000029718.14	Pcolce	2.63448	0.0052117
ENSMUSG00000047992.10	Dipk1c	2.63287	0.00397986
ENSMUSG00000019997.11	Ccn2	2.62516	5.36751e-20
ENSMUSG00000094778.3	Olfr143	2.6211	0.0297031
ENSMUSG00000028459.11	Cd72	2.61796	0.013921
ENSMUSG00000034156.16	Tspoap1	2.61683	0.00123849
ENSMUSG00000074743.4	Thbd	2.60498	0.000376617
ENSMUSG00000025194.5	Abcc2	2.60473	0.000107702
ENSMUSG00000037664.13	Cdkn1c	2.5984	0.000251957
ENSMUSG00000030483.14	Cyp2b10	2.59764	1.42007e-12
ENSMUSG00000033948.3	Zswim5	2.59668	0.00345737
ENSMUSG00000030043.11	Tacr1	2.5893	0.000342214
ENSMUSG00000025934.15	Gsta3	2.58531	5.55622e-05
ENSMUSG00000041669.15	Prima1	2.58094	0.0226431
ENSMUSG00000050251.5	Olfr809	2.58078	0.00652508
ENSMUSG00000026259.14	Ngef	2.57553	7.39699e-09
ENSMUSG00000048794.14	Cfap100	2.56312	0.000994153
ENSMUSG00000037747.9	Phyhipl	2.56013	2.82861e-08
ENSMUSG00000071489.1	Ptgdr	2.54539	0.000638336
ENSMUSG00000041625.15	Ggact	2.54328	8.65209e-07
ENSMUSG00000108426.2	Olfr465-ps1	2.54082	9.69196e-06
ENSMUSG00000054901.7	Arhgef33	2.535	0.0419513
ENSMUSG00000062012.14	Zfp13	2.53232	0.000854972
ENSMUSG00000022389.15	Tef	2.53222	1.11033e-19
ENSMUSG00000069085.5	Dytn	2.52502	0.011012
ENSMUSG00000043068.6	Fam89a	2.52155	0.0322884
ENSMUSG00000021708.17	Rasgrf2	2.51888	0.0326371
ENSMUSG00000043342.9	Hoxd9	2.51523	0.000261898
ENSMUSG00000051877.8	Vmn2r72	2.51269	0.00307387
ENSMUSG00000031487.5	Brf2	2.51138	6.53888e-07
ENSMUSG00000033308.16	Dpyd	2.51077	9.22641e-08
ENSMUSG00000091476.6	Catspere2	2.50533	0.00170847
ENSMUSG00000071858.3	Gm94	2.50327	5.12133e-06
ENSMUSG00000112129.1	Pbld1	2.4925	0.00787035
ENSMUSG00000020027.18	Socs2	2.48975	3.04211e-06
ENSMUSG00000001020.8	S100a4	2.48931	8.97773e-13
ENSMUSG00000021259.5	Cyp46a1	2.48792	0.019273
ENSMUSG00000020007.4	Il20ra	2.47142	0.0275937
ENSMUSG00000028457.18	Atp8b5	2.46684	0.0221659
ENSMUSG00000058183.14	Mmel1	2.45735	0.0440549
ENSMUSG00000045441.5	Gprin3	2.45694	6.02115e-19
ENSMUSG00000020848.7	Doc2b	2.4515	6.08479e-05
ENSMUSG00000016206.6	H2-M3	2.44086	0.000679962
ENSMUSG00000029074.14	Ttll10	2.43114	1.00726e-09
ENSMUSG00000056468.3	5730596B20Rik	2.42488	7.51206e-09
ENSMUSG00000003123.15	Lipe	2.41432	0.00601263
ENSMUSG00000022367.7	Has2	2.41431	1.05163e-20
ENSMUSG00000027360.5	Hdc	2.41234	0.027023
ENSMUSG00000043811.5	Rtn4r	2.397	0.0200784
ENSMUSG00000101904.1	Gm29427	2.39624	0.0407112
ENSMUSG00000025743.14	Sdc3	2.38885	9.93046e-05
ENSMUSG00000001520.12	Nrip2	2.38761	0.00568637
ENSMUSG00000028706.14	Nsun4	2.38451	1.49032e-06
ENSMUSG00000028716.15	Pdzk1ip1	2.37969	8.28335e-11
ENSMUSG00000021257.14	Angel1	2.37234	1.08146e-07
ENSMUSG00000033579.16	Fa2h	2.37056	0.053739
ENSMUSG00000089736.2	Tgfbr3l	2.36881	0.0313987
ENSMUSG00000035824.7	Tk2	2.36806	1.4572e-06
ENSMUSG00000110949.1	Nudt8	2.36641	0.0281904
ENSMUSG00000050128.5	Olfr1023	2.35953	0.0159852
ENSMUSG00000023926.8	Rhag	2.35355	0.0356337
ENSMUSG00000005628.12	Tmod4	2.35265	0.0525556
ENSMUSG00000042404.16	Dennd4b	2.34661	0.00600942
ENSMUSG00000073409.12	H2-Q6	2.34593	2.55952e-08
ENSMUSG00000048481.15	Mypop	2.33964	0.0110276
ENSMUSG00000047986.12	Palm3	2.33906	0.00517428
ENSMUSG00000027489.15	Necab3	2.33615	0.00737179
ENSMUSG00000036552.18	Ermard	2.33603	2.27222e-18
ENSMUSG00000069893.10	9930111J21Rik1	2.33585	0.0240468
ENSMUSG00000028909.17	Ptpru	2.33555	0.000115716
ENSMUSG00000047898.7	Ccr4	2.33475	0.00862109
ENSMUSG00000049676.14	Catsperg1	2.32933	0.0152188
ENSMUSG00000024403.16	Atp6v1g2	2.32647	0.0404561
ENSMUSG00000027750.16	Postn	2.3179	1.94603e-25
ENSMUSG00000040170.13	Fmo2	2.31434	0.0361533
ENSMUSG00000005553.14	Atp4a	2.3139	0.0542809
ENSMUSG00000031425.15	Plp1	2.31049	0.00484118
ENSMUSG00000079710.10	Gm3448	2.3104	2.2437e-06
ENSMUSG00000025213.11	Kazald1	2.30948	0.000854964
ENSMUSG00000026839.17	Upp2	2.3029	4.0835e-05
ENSMUSG00000030157.5	Clec2d	2.29532	4.70838e-10
ENSMUSG00000028137.9	Celf3	2.29122	0.000176445
ENSMUSG00000002578.17	Ikzf4	2.29015	3.49121e-06
ENSMUSG00000046417.14	Lrrc75a	2.2814	0.0246457
ENSMUSG00000057981.5	Vmn1r12	2.28072	0.00477627
ENSMUSG00000059003.12	Grin2a	2.28029	0.0158695
ENSMUSG00000027224.14	Duoxa1	2.27267	1.14755e-15
ENSMUSG00000025202.7	Scd3	2.26725	0.000425502
ENSMUSG00000037709.13	Fam13a	2.25962	5.6964e-12
ENSMUSG00000032487.8	Ptgs2	2.25679	8.57052e-06
ENSMUSG00000026941.16	Mamdc4	2.25651	0.0477842
ENSMUSG00000038984.4	Tspyl5	2.2549	5.23141e-05
ENSMUSG00000058620.5	Adra2b	2.25069	8.77598e-05
ENSMUSG00000058470.10	Gm8369	2.25037	0.0476788
ENSMUSG00000045792.2	Olfr578	2.24955	0.027199
ENSMUSG00000053964.17	Lgals4	2.2432	6.91461e-06
ENSMUSG00000056258.9	Kcnq3	2.24216	0.00435956
ENSMUSG00000031963.8	Bmper	2.24071	0.00913454
ENSMUSG00000021919.8	Chat	2.23862	3.50105e-16
ENSMUSG00000074264.12	Amy1	2.23782	0.000269485
ENSMUSG00000041559.7	Fmod	2.23631	0.000184035
ENSMUSG00000024299.17	Adamts10	2.23618	5.47365e-06
ENSMUSG00000032246.14	Calml4	2.23586	0.0255414
ENSMUSG00000049799.13	Lrrc19	2.23175	0.0132985
ENSMUSG00000072778.3	Vmn2r27	2.22552	0.0167494
ENSMUSG00000039126.10	Prune2	2.22319	0.000782798
ENSMUSG00000074715.3	Ccl28	2.22022	0.00379495
ENSMUSG00000056899.10	Immp2l	2.21984	0.0409381
ENSMUSG00000039616.10	Mocos	2.20685	0.00194542
ENSMUSG00000046971.7	Pla2g4f	2.20653	0.0124604
ENSMUSG00000048731.14	Ggnbp1	2.20624	8.85882e-11
ENSMUSG00000048332.13	Lhfp	2.19871	0.00041263
ENSMUSG00000024136.14	Dnase1l2	2.19845	0.0214609
ENSMUSG00000033102.15	Cdc14b	2.19812	2.61878e-05
ENSMUSG00000023935.10	Spats1	2.19239	0.00430267
ENSMUSG00000116895.1	Gm3435	2.19146	0.000183162
ENSMUSG00000060441.15	Trim5	2.18109	0.0176279
ENSMUSG00000033717.5	Adra2a	2.1733	2.48238e-06
ENSMUSG00000062753.14	AI413582	2.17154	0.0170537
ENSMUSG00000048191.15	Muc6	2.16957	2.30866e-06
ENSMUSG00000025427.14	Rnf165	2.1675	8.41673e-05
ENSMUSG00000030123.15	Plxnd1	2.16484	0.00281071
ENSMUSG00000036718.17	Micall2	2.16394	0.00684716
ENSMUSG00000039620.17	Trmt9b	2.16284	0.0014586
ENSMUSG00000061353.11	Cxcl12	2.15662	1.93762e-11
ENSMUSG00000029755.10	Dlx5	2.14753	0.00514343
ENSMUSG00000074151.13	Nlrc5	2.14696	0.000403291
ENSMUSG00000002908.17	Kcnn1	2.14421	0.00209326
ENSMUSG00000033722.9	BC034090	2.14282	5.58554e-06
ENSMUSG00000074619.5	1700034I23Rik	2.14009	0.0094469
ENSMUSG00000022518.16	4930562C15Rik	2.13885	0.000786492
ENSMUSG00000027797.15	Dclk1	2.13863	2.18605e-06
ENSMUSG00000000673.9	Haao	2.13863	0.0130625
ENSMUSG00000042289.11	Hsd3b7	2.13461	3.92364e-05
ENSMUSG00000029490.3	Mfsd7a	2.132	0.00395241
ENSMUSG00000073876.3	Gm13305	2.13184	2.30868e-06
ENSMUSG00000045150.5	Olfr1161	2.13075	0.0023299
ENSMUSG00000000530.16	Acvrl1	2.12826	3.56237e-06
ENSMUSG00000042104.18	Uggt2	2.12142	3.83505e-05
ENSMUSG00000056043.5	Rgs9bp	2.1195	0.000836883
ENSMUSG00000058200.2	Olfr66	2.11918	0.0120579
ENSMUSG00000113262.1	Gm48551	2.11509	0.0462466
ENSMUSG00000074646.10	6430550D23Rik	2.10529	0.000131006
ENSMUSG00000004328.15	Hif3a	2.10396	0.00313245
ENSMUSG00000028116.13	Myoz2	2.09805	0.04283
ENSMUSG00000045136.6	Tubb2b	2.0976	0.0116666
ENSMUSG00000042797.9	Aqp11	2.09717	2.87312e-07
ENSMUSG00000037003.16	Tns2	2.08528	1.0018e-10
ENSMUSG00000095325.3	Zfp870	2.08195	1.3539e-11
ENSMUSG00000038738.15	Shank1	2.08176	1.77705e-11
ENSMUSG00000002032.17	Tmem25	2.07593	0.00187013
ENSMUSG00000061702.10	Tmem91	2.0737	0.00411619
ENSMUSG00000074219.2	Gm10644	2.07242	0.0445445
ENSMUSG00000041837.4	Pdcd7	2.06983	0.0313833
ENSMUSG00000040563.13	Plppr2	2.06288	0.0184523
ENSMUSG00000007035.15	Msh5	2.06261	5.10528e-07
ENSMUSG00000063160.12	Numbl	2.05614	9.23752e-06
ENSMUSG00000095683.2	Gm10662	2.05518	0.0273055
ENSMUSG00000095976.2	Gm5891	2.05518	0.0273055
ENSMUSG00000029086.15	Prom1	2.05144	0.00131363
ENSMUSG00000061387.3	Olfr1490	2.05047	0.0429761
ENSMUSG00000042686.5	Jph1	2.04669	0.00387726
ENSMUSG00000030306.14	Tmtc1	2.04308	1.8567e-21
ENSMUSG00000067545.3	Olfr1419	2.03976	0.0206007
ENSMUSG00000051851.5	Rtl8c	2.03467	0.0448817
ENSMUSG00000043458.5	Pcdhb12	2.0328	0.049042
ENSMUSG00000003378.9	Grik5	2.03028	0.000291076
ENSMUSG00000026798.10	Coq4	2.02585	0.00134182
ENSMUSG00000063652.10	Slc22a21	2.01877	0.0139917
ENSMUSG00000023991.16	Foxp4	2.01187	0.0026668
ENSMUSG00000111497.1	Gm38431	2.0026	0.00164052
ENSMUSG00000073953.4	Olfr596	1.99595	0.0532309
ENSMUSG00000094986.3	Olfr1454	1.99528	0.0292042
ENSMUSG00000072571.3	Tmem253	1.99494	0.00764126
ENSMUSG00000028553.12	Angptl3	1.99477	0.000837875
ENSMUSG00000075144.5	Olfr1156	1.99399	0.0319026
ENSMUSG00000024008.16	Cpne5	1.9934	0.0255757
ENSMUSG00000025429.8	Pstpip2	1.9924	0.00187754
ENSMUSG00000020542.18	Myocd	1.99197	0.0333948
ENSMUSG00000020890.11	Gucy2e	1.99154	0.000139544
ENSMUSG00000035967.15	Ints6l	1.99065	7.86894e-08
ENSMUSG00000090110.8	Cmc4	1.98833	3.08547e-06
ENSMUSG00000040483.15	Xaf1	1.98741	0.00908249
ENSMUSG00000001741.12	Il16	1.98638	0.000719754
ENSMUSG00000036295.5	Lrrn3	1.98492	8.57039e-16
ENSMUSG00000049612.10	Omg	1.98354	0.00602342
ENSMUSG00000030228.18	Pik3c2g	1.97865	0.00116286
ENSMUSG00000066000.12	Zfp979	1.97677	5.17624e-07
ENSMUSG00000003872.9	Lin7b	1.975	0.036122
ENSMUSG00000063320.11	1190007I07Rik	1.97438	0.00369421
ENSMUSG00000022805.17	Maats1	1.97321	0.0242057
ENSMUSG00000035699.8	Slc51a	1.97249	0.0183329
ENSMUSG00000033961.16	Zfp446	1.9709	0.000129455
ENSMUSG00000046207.14	Pik3r6	1.96403	0.0113295
ENSMUSG00000059136.4	Olfr539	1.96282	0.000184866
ENSMUSG00000073758.10	Sh3d21	1.95999	4.26328e-09
ENSMUSG00000030745.9	Il21r	1.95902	0.00593655
ENSMUSG00000022838.14	Eaf2	1.95688	0.0163802
ENSMUSG00000047507.12	Baiap3	1.95465	0.0314277
ENSMUSG00000020263.14	Appl2	1.95093	1.10148e-08
ENSMUSG00000090125.3	Pou3f1	-1.95025	2.37518e-06
ENSMUSG00000032400.18	Zwilch	-1.95244	4.09942e-07
ENSMUSG00000029154.13	Cwh43	-1.95739	1.80936e-06
ENSMUSG00000075254.12	Heg1	-1.96168	1.04999e-09
ENSMUSG00000057880.12	Abat	-1.9636	0.000612732
ENSMUSG00000024736.14	Tmem132a	-1.96397	0.00555055
ENSMUSG00000033826.9	Dnah8	-1.96939	0.00122548
ENSMUSG00000023951.17	Vegfa	-1.97524	5.16434e-08
ENSMUSG00000021994.15	Wnt5a	-1.97867	0.000199878
ENSMUSG00000036223.15	Ska1	-1.98318	0.00115679
ENSMUSG00000006800.14	Sulf2	-1.9834	1.5304e-12
ENSMUSG00000060860.8	Ube2s	-1.98438	5.13304e-06
ENSMUSG00000021730.8	Hcn1	-1.98761	0.051964
ENSMUSG00000013921.15	Clip3	-1.98844	0.0173144
ENSMUSG00000002769.9	Gnmt	-1.99222	0.000287034
ENSMUSG00000034485.10	Uaca	-1.99261	6.73629e-11
ENSMUSG00000030103.11	Bhlhe40	-1.9981	1.02471e-09
ENSMUSG00000027624.19	Epb41l1	-1.99824	0.000233762
ENSMUSG00000050953.10	Gja1	-2.00182	9.1394e-17
ENSMUSG00000048478.7	Spata33	-2.00309	0.0279076
ENSMUSG00000005994.14	Tyrp1	-2.00612	0.0225789
ENSMUSG00000030156.5	Cd69	-2.00791	0.0418502
ENSMUSG00000049482.16	Ctu2	-2.0123	0.00271309
ENSMUSG00000051242.1	Pcdhb9	-2.0132	0.0498435
ENSMUSG00000030935.15	Acsm3	-2.0161	0.0392409
ENSMUSG00000000794.9	Kcnn3	-2.02932	2.94167e-09
ENSMUSG00000025747.12	Tyms	-2.0339	6.61064e-08
ENSMUSG00000013629.16	Cad	-2.03881	6.32919e-06
ENSMUSG00000025776.13	Crispld1	-2.03967	9.01317e-16
ENSMUSG00000041794.13	Myrip	-2.04427	0.0277749
ENSMUSG00000040605.7	Bace2	-2.04691	8.83218e-06
ENSMUSG00000032902.1	Slc16a1	-2.04709	3.07842e-06
ENSMUSG00000029366.10	Dck	-2.04783	4.81844e-10
ENSMUSG00000005413.8	Hmox1	-2.05768	0.00971913
ENSMUSG00000078773.11	Rad54b	-2.06077	3.53517e-07
ENSMUSG00000048442.15	Smim5	-2.06988	0.024812
ENSMUSG00000020601.8	Trib2	-2.07174	4.46791e-09
ENSMUSG00000022797.16	Tfrc	-2.07181	1.77391e-10
ENSMUSG00000049577.15	Zfpm1	-2.0745	0.00920083
ENSMUSG00000041351.16	Rap1gap	-2.07495	0.0327817
ENSMUSG00000026049.11	Tex30	-2.08092	3.3375e-06
ENSMUSG00000021466.12	Ptch1	-2.08197	1.50686e-18
ENSMUSG00000026355.11	Mcm6	-2.08486	2.12739e-14
ENSMUSG00000032826.17	Ank2	-2.09237	0.00905418
ENSMUSG00000001506.10	Col1a1	-2.09618	4.01765e-07
ENSMUSG00000020467.15	Efemp1	-2.09923	3.65875e-06
ENSMUSG00000004891.16	Nes	-2.10324	0.0254844
ENSMUSG00000026062.12	Slc9a2	-2.10383	1.18788e-06
ENSMUSG00000047832.9	Cdca4	-2.10492	0.0178117
ENSMUSG00000028655.11	Mfsd2a	-2.10612	0.000109391
ENSMUSG00000025854.15	Fam20c	-2.11	0.0109316
ENSMUSG00000037894.13	H2az1	-2.11677	3.84986e-13
ENSMUSG00000020312.12	Shc2	-2.12158	0.0241463
ENSMUSG00000048922.18	Cdca2	-2.13501	1.23105e-05
ENSMUSG00000042035.11	Igsf3	-2.13783	7.10631e-13
ENSMUSG00000059375.5	Vmn1r33	-2.13957	0.0179327
ENSMUSG00000034687.8	Fras1	-2.14723	5.69999e-07
ENSMUSG00000028896.13	Rcc1	-2.15288	0.000257519
ENSMUSG00000022034.10	Esco2	-2.1581	9.0777e-05
ENSMUSG00000018474.17	Chd3	-2.15867	9.85784e-12
ENSMUSG00000018906.14	P4ha2	-2.1627	7.89848e-06
ENSMUSG00000020183.11	Cpm	-2.16649	0.000118299
ENSMUSG00000049932.3	H2ax	-2.17341	0.000112558
ENSMUSG00000057706.7	Mex3b	-2.17542	0.0363592
ENSMUSG00000037855.15	Zfp365	-2.17633	4.15386e-10
ENSMUSG00000028583.14	Pdpn	-2.17643	0.00810961
ENSMUSG00000012350.15	Ehf	-2.17773	0.000633736
ENSMUSG00000063524.13	Eno1	-2.17911	1.27327e-07
ENSMUSG00000022382.15	Wnt7b	-2.18091	5.74861e-07
ENSMUSG00000045930.3	Clec14a	-2.18304	4.10566e-05
ENSMUSG00000041859.10	Mcm3	-2.18901	0.0157787
ENSMUSG00000079685.10	Ulbp1	-2.18977	0.0390621
ENSMUSG00000051627.3	H1f4	-2.19251	4.12706e-05
ENSMUSG00000046623.8	Gjb4	-2.19599	1.51955e-07
ENSMUSG00000002055.9	Spag5	-2.19848	5.10306e-05
ENSMUSG00000030110.13	Ret	-2.20313	0.000491792
ENSMUSG00000043445.7	Pgp	-2.20397	0.00209495
ENSMUSG00000033530.8	Ttc7b	-2.21467	0.000504227
ENSMUSG00000070643.11	Sox13	-2.23315	0.00297313
ENSMUSG00000006344.17	Ggt5	-2.2356	0.0358472
ENSMUSG00000028312.19	Smc2	-2.23967	2.67449e-11
ENSMUSG00000034329.16	Brip1	-2.24089	1.68972e-10
ENSMUSG00000032006.15	Pdgfd	-2.24207	7.20686e-05
ENSMUSG00000042106.5	Inka1	-2.24918	0.042356
ENSMUSG00000011256.16	Adam19	-2.2495	0.00608652
ENSMUSG00000029283.17	Cdc7	-2.25024	0.00023061
ENSMUSG00000020044.13	Timp3	-2.25247	9.26481e-18
ENSMUSG00000029134.14	Plb1	-2.26498	0.000509345
ENSMUSG00000007080.14	Pole	-2.26824	4.14117e-07
ENSMUSG00000033083.16	Tbc1d4	-2.27365	9.04132e-09
ENSMUSG00000034209.4	Rasl10a	-2.27567	0.0289914
ENSMUSG00000029126.7	Nsg1	-2.27768	1.51465e-05
ENSMUSG00000027454.10	Gins1	-2.28044	6.36502e-05
ENSMUSG00000028873.16	Cdca8	-2.28756	0.0199448
ENSMUSG00000024535.15	Snx24	-2.29084	0.00014772
ENSMUSG00000035365.15	Parpbp	-2.29195	0.00215121
ENSMUSG00000040675.17	Mthfd1l	-2.29652	5.3968e-05
ENSMUSG00000031342.17	Gpm6b	-2.30307	1.61381e-07
ENSMUSG00000001403.13	Ube2c	-2.31246	5.96942e-06
ENSMUSG00000054905.2	Stfa3	-2.3165	0.00366857
ENSMUSG00000050944.14	Efcab5	-2.31781	0.0286063
ENSMUSG00000024030.6	Abcg1	-2.32427	0.011955
ENSMUSG00000033685.13	Ucp2	-2.32742	2.18329e-13
ENSMUSG00000030677.8	Kif22	-2.33217	0.000125456
ENSMUSG00000002068.16	Ccne1	-2.34206	0.00222849
ENSMUSG00000046714.7	Foxc2	-2.34249	0.0496501
ENSMUSG00000018983.9	E2f2	-2.34388	3.86573e-07
ENSMUSG00000031596.15	Slc7a2	-2.34861	2.72773e-16
ENSMUSG00000045751.16	Mms22l	-2.35044	9.72552e-05
ENSMUSG00000001270.9	Ckb	-2.35136	0.00200738
ENSMUSG00000051879.4	Krt71	-2.35796	0.0364819
ENSMUSG00000030693.10	Klk10	-2.36229	0.0432337
ENSMUSG00000022206.7	Npr3	-2.36979	8.33978e-05
ENSMUSG00000034683.12	Ppp1r1c	-2.3748	0.0167655
ENSMUSG00000005481.18	Ddx39	-2.38129	1.06336e-08
ENSMUSG00000104445.1	Rhbg	-2.38211	0.00410849
ENSMUSG00000016477.18	E2f3	-2.38217	6.45321e-12
ENSMUSG00000058145.16	Adamts17	-2.38997	2.32771e-11
ENSMUSG00000026773.19	Pfkfb3	-2.4057	9.29755e-12
ENSMUSG00000074622.4	Mafb	-2.41674	7.79888e-14
ENSMUSG00000037474.13	Dtl	-2.41881	1.07518e-10
ENSMUSG00000049804.9	Armcx4	-2.42109	0.0369408
ENSMUSG00000068855.3	H2ac20	-2.42278	0.018566
ENSMUSG00000078995.10	Zfp456	-2.42591	0.0509674
ENSMUSG00000038156.16	Spon1	-2.43119	0.00160952
ENSMUSG00000020250.10	Txnrd1	-2.43119	7.76383e-10
ENSMUSG00000027710.14	Acad9	-2.43283	3.2131e-08
ENSMUSG00000074452.13	Pate2	-2.43595	0.0402542
ENSMUSG00000027811.9	4930579G24Rik	-2.43957	2.02283e-09
ENSMUSG00000020493.8	Prr11	-2.44959	1.83506e-10
ENSMUSG00000031971.15	Ccsap	-2.46449	0.00470558
ENSMUSG00000039384.8	Dusp10	-2.47212	5.55978e-08
ENSMUSG00000033998.9	Kcnk1	-2.47275	0.050769
ENSMUSG00000063887.13	Nlgn1	-2.47342	3.54994e-07
ENSMUSG00000038521.17	C1s1	-2.48108	1.23428e-14
ENSMUSG00000042268.10	Slc26a9	-2.48261	0.0533642
ENSMUSG00000030346.16	Rad51ap1	-2.4893	2.21249e-06
ENSMUSG00000054046.7	Klk13	-2.49718	0.00379609
ENSMUSG00000000753.15	Serpinf1	-2.49842	0.000146813
ENSMUSG00000022129.4	Dct	-2.5018	1.42936e-11
ENSMUSG00000040010.10	Slc7a5	-2.50383	8.49274e-05
ENSMUSG00000033031.13	Cip2a	-2.51164	1.38294e-09
ENSMUSG00000024660.8	Incenp	-2.52279	1.00602e-16
ENSMUSG00000035557.9	Krt17	-2.52881	1.66528e-25
ENSMUSG00000022223.9	Sdr39u1	-2.53036	0.001443
ENSMUSG00000063605.5	Ccdc102a	-2.5371	0.032621
ENSMUSG00000020186.7	Csrp2	-2.53903	0.0283308
ENSMUSG00000039682.12	Lap3	-2.53955	2.81826e-18
ENSMUSG00000018362.14	Kpna2	-2.5453	6.24576e-18
ENSMUSG00000032221.14	Mns1	-2.55064	1.57105e-08
ENSMUSG00000023011.8	Faim2	-2.55632	0.000225445
ENSMUSG00000016756.17	Cmah	-2.5619	7.64754e-15
ENSMUSG00000025001.11	Hells	-2.5735	1.29602e-10
ENSMUSG00000029093.14	Sorcs2	-2.5794	2.65568e-06
ENSMUSG00000039748.11	Exo1	-2.58024	0.0517924
ENSMUSG00000013846.10	St3gal1	-2.58051	3.51768e-05
ENSMUSG00000070639.5	Lrrc8b	-2.58697	2.36071e-06
ENSMUSG00000056900.13	Usp13	-2.58979	0.00721801
ENSMUSG00000037892.13	Pcdh18	-2.60062	0.00394801
ENSMUSG00000034310.8	Tmem132d	-2.61046	0.00215516
ENSMUSG00000029163.9	Emilin1	-2.61138	0.0471138
ENSMUSG00000021176.6	Efcab11	-2.61338	0.000106738
ENSMUSG00000022422.13	Dscc1	-2.61343	2.76814e-06
ENSMUSG00000056313.5	Tcim	-2.62421	0.00287179
ENSMUSG00000027239.14	Mdk	-2.62868	0.0227785
ENSMUSG00000003779.15	Kif20a	-2.63107	0.0239897
ENSMUSG00000062785.14	Kcnc3	-2.6357	0.0356275
ENSMUSG00000029771.12	Irf5	-2.63597	0.00297502
ENSMUSG00000039716.12	Dock3	-2.63667	0.00798041
ENSMUSG00000018102.5	H2bc4	-2.64214	4.3439e-13
ENSMUSG00000038400.15	Pmepa1	-2.64594	1.99114e-08
ENSMUSG00000025154.14	Arhgap19	-2.65598	1.04231e-17
ENSMUSG00000035305.5	Ror1	-2.67275	1.78526e-16
ENSMUSG00000028698.13	Pik3r3	-2.68526	6.28997e-09
ENSMUSG00000053797.10	Krt16	-2.68595	7.34741e-13
ENSMUSG00000035246.16	Pcyt1b	-2.68873	0.000471111
ENSMUSG00000051220.2	Ercc6l	-2.69968	2.39781e-13
ENSMUSG00000069670.8	Nkain2	-2.70614	0.026216
ENSMUSG00000057789.13	Bak1	-2.72279	0.00271512
ENSMUSG00000035455.12	Fignl1	-2.73019	5.73003e-06
ENSMUSG00000037020.16	Wdr62	-2.73584	0.00205749
ENSMUSG00000025608.9	Podxl	-2.73826	0.0539229
ENSMUSG00000040896.16	Kcnd3	-2.73845	2.27292e-06
ENSMUSG00000028518.8	Prkaa2	-2.75085	6.65022e-23
ENSMUSG00000028671.16	Gale	-2.7569	0.0141014
ENSMUSG00000026121.13	Sema4c	-2.75711	1.2107e-07
ENSMUSG00000031530.6	Dusp4	-2.76358	0.0452258
ENSMUSG00000016918.15	Sulf1	-2.76752	0.000342447
ENSMUSG00000032374.14	Plod2	-2.78302	2.15086e-05
ENSMUSG00000072437.3	Nanos1	-2.78418	5.31231e-05
ENSMUSG00000021175.15	Cdca7l	-2.78767	3.10809e-24
ENSMUSG00000028197.4	Col24a1	-2.79252	0.0272973
ENSMUSG00000037544.14	Dlgap5	-2.79402	2.96019e-09
ENSMUSG00000028212.16	Ccne2	-2.80477	7.9276e-14
ENSMUSG00000071451.10	Psmg4	-2.81745	0.032183
ENSMUSG00000026921.18	Egfl7	-2.8191	0.027533
ENSMUSG00000022332.8	Khdrbs3	-2.81985	0.034353
ENSMUSG00000052135.8	Foxo6	-2.82001	0.000571735
ENSMUSG00000024790.7	Sac3d1	-2.82222	0.047102
ENSMUSG00000019214.13	Chtf18	-2.83888	0.0259342
ENSMUSG00000102439.4	Flg	-2.83933	5.90045e-16
ENSMUSG00000027331.15	Knstrn	-2.84347	4.61702e-15
ENSMUSG00000038463.8	Olfml2b	-2.8463	0.000300434
ENSMUSG00000029581.14	Fscn1	-2.84719	3.83054e-11
ENSMUSG00000040471.17	Ggt6	-2.85602	0.000327573
ENSMUSG00000061666.6	Gdpd1	-2.86366	7.29068e-09
ENSMUSG00000020897.12	Aurkb	-2.86978	1.16124e-08
ENSMUSG00000022021.14	Diaph3	-2.8723	1.07849e-12
ENSMUSG00000054545.17	Ugt1a6a	-2.87667	4.5581e-18
ENSMUSG00000109864.1	Eid3	-2.87974	3.98875e-06
ENSMUSG00000002297.16	Dbf4	-2.887	1.97559e-13
ENSMUSG00000006386.15	Tek	-2.8914	1.96904e-05
ENSMUSG00000006715.11	Gmnn	-2.89521	2.8444e-14
ENSMUSG00000027068.6	Dhrs9	-2.8956	3.99817e-07
ENSMUSG00000029177.9	Cenpa	-2.89685	3.38644e-13
ENSMUSG00000037820.15	Tgm2	-2.89771	0.0121126
ENSMUSG00000024590.8	Lmnb1	-2.90086	1.78818e-13
ENSMUSG00000027955.16	Gask1b	-2.90144	5.57348e-16
ENSMUSG00000028068.14	Iqgap3	-2.90454	5.04132e-07
ENSMUSG00000020614.13	Fam20a	-2.90895	1.10446e-05
ENSMUSG00000021676.9	Iqgap2	-2.91147	7.68783e-06
ENSMUSG00000027560.4	Dok5	-2.91824	0.00159536
ENSMUSG00000028128.13	F3	-2.91997	6.72234e-07
ENSMUSG00000048706.3	Lurap1l	-2.92004	0.0441676
ENSMUSG00000046733.7	Gprc5a	-2.93748	0.0460405
ENSMUSG00000062991.7	Nrg1	-2.94236	4.88222e-06
ENSMUSG00000026980.15	Ly75	-2.94275	2.67583e-05
ENSMUSG00000029370.10	Rassf6	-2.95327	0.000287828
ENSMUSG00000045932.12	Ifit2	-2.95766	0.000354587
ENSMUSG00000028370.7	Pappa	-2.95843	3.97559e-34
ENSMUSG00000001517.14	Foxm1	-2.96297	0.00912176
ENSMUSG00000017499.15	Cdc6	-2.9745	4.71222e-07
ENSMUSG00000018566.14	Slc2a4	-2.98051	0.0152127
ENSMUSG00000035283.4	Adrb1	-2.99922	0.0308039
ENSMUSG00000069793.12	Slfn9	-2.99989	3.69832e-24
ENSMUSG00000050505.7	Pcdh20	-3.00427	4.06972e-19
ENSMUSG00000027661.4	Slc2a10	-3.00531	0.0245469
ENSMUSG00000030790.15	Adm	-3.00661	0.00538191
ENSMUSG00000047534.17	Mis18bp1	-3.01251	2.20101e-11
ENSMUSG00000037466.13	Tedc1	-3.02539	7.12968e-11
ENSMUSG00000030222.13	Rerg	-3.03016	3.96601e-08
ENSMUSG00000045273.8	Cenph	-3.03837	8.79456e-14
ENSMUSG00000030873.9	Scnn1b	-3.04598	0.00180381
ENSMUSG00000052105.17	Mtcl1	-3.04883	0.0287276
ENSMUSG00000034023.16	Fancd2	-3.05124	8.17765e-10
ENSMUSG00000024056.10	Ndc80	-3.06632	1.18688e-15
ENSMUSG00000021253.7	Tgfb3	-3.07413	5.25169e-24
ENSMUSG00000024795.11	Kif20b	-3.07862	6.03632e-26
ENSMUSG00000031821.11	Gins2	-3.08605	4.81875e-15
ENSMUSG00000007682.6	Dio2	-3.09107	2.82309e-10
ENSMUSG00000068101.11	Cenpm	-3.09207	0.000851448
ENSMUSG00000027490.17	E2f1	-3.09487	2.28342e-10
ENSMUSG00000022122.15	Ednrb	-3.09509	0.0277291
ENSMUSG00000039200.16	Atf7ip2	-3.09787	0.0223657
ENSMUSG00000026622.15	Nek2	-3.09969	2.54502e-08
ENSMUSG00000032452.12	Clstn2	-3.11603	0.0128717
ENSMUSG00000033227.7	Wnt6	-3.1167	0.00229877
ENSMUSG00000052415.5	Tchh	-3.11729	1.27136e-11
ENSMUSG00000050071.8	Bex1	-3.12541	0.0116413
ENSMUSG00000028358.15	Zfp618	-3.12575	0.024917
ENSMUSG00000051323.16	Pcdh19	-3.12737	0.00489679
ENSMUSG00000025203.5	Scd2	-3.12769	9.52884e-24
ENSMUSG00000022468.12	Endou	-3.13047	9.76316e-12
ENSMUSG00000040204.6	Pclaf	-3.13071	2.30334e-20
ENSMUSG00000044337.5	Ackr3	-3.13202	1.53363e-22
ENSMUSG00000039252.11	Lgi2	-3.13897	0.0128828
ENSMUSG00000048772.15	Tmem53	-3.13934	0.0322281
ENSMUSG00000038379.15	Ttk	-3.1571	1.17444e-14
ENSMUSG00000021569.10	Trip13	-3.15823	5.36976e-22
ENSMUSG00000027323.10	Rad51	-3.1635	4.16661e-17
ENSMUSG00000090124.7	Ugt1a7c	-3.17205	0.00626518
ENSMUSG00000003227.4	Edar	-3.20467	0.0500307
ENSMUSG00000047787.7	Flrt1	-3.20788	9.31673e-09
ENSMUSG00000037313.16	Tacc3	-3.20839	6.51533e-23
ENSMUSG00000030047.14	Arhgap25	-3.21873	9.27983e-07
ENSMUSG00000022385.11	Gtse1	-3.2195	2.38785e-08
ENSMUSG00000062248.5	Cks2	-3.23421	1.4553e-14
ENSMUSG00000041577.5	Prelp	-3.24009	5.38992e-16
ENSMUSG00000022371.16	Col14a1	-3.24116	1.81221e-14
ENSMUSG00000026837.15	Col5a1	-3.24233	1.02624e-24
ENSMUSG00000045319.13	Proser2	-3.24343	2.97306e-08
ENSMUSG00000071537.6	Klrg2	-3.25627	3.18653e-11
ENSMUSG00000033774.4	Npbwr1	-3.29095	1.07994e-11
ENSMUSG00000067780.3	Pi15	-3.30073	3.98612e-28
ENSMUSG00000049191.12	Rtl5	-3.30266	0.02934
ENSMUSG00000044966.4	Fbxo48	-3.30397	0.00372329
ENSMUSG00000074802.11	Gas2l3	-3.30814	1.33153e-19
ENSMUSG00000026073.13	Il1r2	-3.31068	4.40143e-09
ENSMUSG00000032586.9	Traip	-3.31867	1.06077e-06
ENSMUSG00000048355.2	Arxes1	-3.32799	0.00879032
ENSMUSG00000026768.10	Itga8	-3.32862	0.000755606
ENSMUSG00000048458.8	Inka2	-3.33207	4.3929e-10
ENSMUSG00000069307.6	Hist1h2bq	-3.3432	3.57492e-06
ENSMUSG00000024747.3	Aldh1a7	-3.34476	0.0340957
ENSMUSG00000021943.7	Gdf10	-3.34551	1.30135e-25
ENSMUSG00000023505.13	Cdca3	-3.34804	4.35843e-08
ENSMUSG00000050677.2	Ccdc96	-3.35545	0.00402966
ENSMUSG00000090084.7	Srpx	-3.36168	0.00922605
ENSMUSG00000073077.6	Cfap47	-3.36531	0.00476546
ENSMUSG00000035000.8	Dpp4	-3.37241	6.20523e-07
ENSMUSG00000028538.12	St3gal3	-3.37894	0.0395726
ENSMUSG00000037151.8	Lrrc20	-3.38064	1.23076e-06
ENSMUSG00000032113.16	Chek1	-3.38754	3.69951e-19
ENSMUSG00000051378.10	Kif18b	-3.3896	2.42146e-07
ENSMUSG00000040669.14	Phc1	-3.39883	3.39545e-08
ENSMUSG00000069910.2	Spdl1	-3.40884	3.94981e-11
ENSMUSG00000061186.15	Sfmbt2	-3.42448	0.00585555
ENSMUSG00000027520.15	Zdbf2	-3.43032	0.000496986
ENSMUSG00000036768.6	Kif15	-3.43998	6.62089e-45
ENSMUSG00000002870.8	Mcm2	-3.44309	1.19186e-24
ENSMUSG00000033350.7	Chst2	-3.45327	3.55331e-28
ENSMUSG00000047497.10	Adamts12	-3.45461	0.0095766
ENSMUSG00000014813.9	Stc1	-3.46468	2.1179e-05
ENSMUSG00000028551.14	Cdkn2c	-3.47384	2.21426e-07
ENSMUSG00000038602.7	Slc35f1	-3.48105	4.47619e-06
ENSMUSG00000024039.14	Cbs	-3.48293	0.000208953
ENSMUSG00000030329.11	Pianp	-3.48829	0.0202669
ENSMUSG00000022945.12	Chaf1b	-3.4913	9.8391e-19
ENSMUSG00000022440.9	C1qtnf6	-3.49155	0.00598304
ENSMUSG00000049598.9	Vsig8	-3.50569	0.0148022
ENSMUSG00000021485.14	Mxd3	-3.51872	3.28963e-05
ENSMUSG00000026955.13	Sapcd2	-3.52957	6.08627e-07
ENSMUSG00000026039.9	Sgo2a	-3.53255	5.40637e-17
ENSMUSG00000071719.2	Tmem28	-3.565	0.00820889
ENSMUSG00000025255.18	Zfhx4	-3.56553	0.0547551
ENSMUSG00000044201.9	Cdc25c	-3.57116	6.52356e-12
ENSMUSG00000046807.10	Lrrc75b	-3.57315	3.07131e-21
ENSMUSG00000006398.15	Cdc20	-3.58608	4.01834e-13
ENSMUSG00000074476.6	Spc24	-3.58652	8.17912e-24
ENSMUSG00000027496.15	Aurka	-3.59656	2.60865e-08
ENSMUSG00000014782.16	Plekhg4	-3.60025	0.0373908
ENSMUSG00000039396.11	Neil3	-3.6075	1.35685e-10
ENSMUSG00000026196.7	Bard1	-3.61429	8.59503e-23
ENSMUSG00000027699.19	Ect2	-3.6163	5.52304e-24
ENSMUSG00000048327.6	Ckap2l	-3.61968	3.03648e-24
ENSMUSG00000017716.15	Birc5	-3.62767	2.41731e-19
ENSMUSG00000064224.10	Gsdma3	-3.63978	1.68564e-08
ENSMUSG00000019982.15	Myb	-3.66544	0.00109064
ENSMUSG00000041911.3	Dlx1	-3.693	0.000303275
ENSMUSG00000056481.6	Cd248	-3.70594	0.00253191
ENSMUSG00000013584.5	Aldh1a2	-3.71315	0.0076647
ENSMUSG00000024033.9	Rsph1	-3.72136	0.0453422
ENSMUSG00000046295.13	Ankle1	-3.73138	3.58609e-13
ENSMUSG00000023009.14	Nckap5l	-3.73406	0.00627895
ENSMUSG00000028681.11	Ptch2	-3.73527	6.75775e-06
ENSMUSG00000030867.7	Plk1	-3.73997	2.67724e-05
ENSMUSG00000029414.11	Kntc1	-3.74634	6.13628e-13
ENSMUSG00000020330.16	Hmmr	-3.75301	2.61475e-28
ENSMUSG00000041670.16	Rims1	-3.75636	1.02657e-11
ENSMUSG00000023243.9	Kcnk5	-3.76236	0.00172264
ENSMUSG00000041329.13	Atp1b2	-3.76999	0.0371938
ENSMUSG00000034773.16	Hrob	-3.79295	8.74632e-06
ENSMUSG00000039055.4	Eme1	-3.80235	0.000322625
ENSMUSG00000035831.2	Krt25	-3.80489	4.47281e-07
ENSMUSG00000050666.14	Vstm4	-3.81353	0.0390205
ENSMUSG00000028832.11	Stmn1	-3.82153	4.27004e-43
ENSMUSG00000027859.10	Ngf	-3.84356	1.09824e-07
ENSMUSG00000032500.10	Dclk3	-3.85058	0.0069534
ENSMUSG00000034883.9	Lrr1	-3.85423	0.00217275
ENSMUSG00000024301.9	Kifc5b	-3.85538	0.00621718
ENSMUSG00000046352.7	Gjb2	-3.87191	4.35338e-11
ENSMUSG00000061718.12	Ppp1r1b	-3.87235	0.0301496
ENSMUSG00000020902.12	Ntn1	-3.8893	0.000234808
ENSMUSG00000026873.9	Phf19	-3.91013	0.000160083
ENSMUSG00000021614.16	Vcan	-3.93822	1.58696e-06
ENSMUSG00000052305.6	Hbb-bs	-3.93984	0.0517547
ENSMUSG00000045328.11	Cenpe	-3.94136	5.40825e-20
ENSMUSG00000005410.6	Mcm5	-3.94481	9.72288e-32
ENSMUSG00000032278.11	Paqr5	-3.95052	4.69297e-19
ENSMUSG00000028587.18	Orc1	-3.97341	2.51562e-08
ENSMUSG00000041498.13	Kif14	-4.00839	2.50977e-20
ENSMUSG00000029910.14	Mad2l1	-4.01044	8.02478e-39
ENSMUSG00000032254.10	Kif23	-4.01922	4.37041e-40
ENSMUSG00000032218.7	Ccnb2	-4.02725	0.000684013
ENSMUSG00000036777.8	Anln	-4.0274	5.46673e-24
ENSMUSG00000022322.8	Shcbp1	-4.04102	1.7041e-19
ENSMUSG00000041219.14	Arhgap11a	-4.06631	9.83761e-36
ENSMUSG00000022342.6	Kcnv1	-4.06946	0.0222365
ENSMUSG00000048013.9	Krt35	-4.06964	0.000134292
ENSMUSG00000023940.14	Sgo1	-4.07073	7.49664e-21
ENSMUSG00000037628.10	Cdkn3	-4.08249	4.1559e-07
ENSMUSG00000021260.8	Hhipl1	-4.08876	0.0352928
ENSMUSG00000020695.14	Mrc2	-4.10724	3.03339e-06
ENSMUSG00000055409.14	Nell1	-4.10897	2.64656e-06
ENSMUSG00000023961.16	Enpp4	-4.11221	1.48316e-42
ENSMUSG00000029591.14	Ung	-4.11598	9.4352e-17
ENSMUSG00000018727.19	Cpsf4l	-4.12612	0.000896847
ENSMUSG00000023015.14	Racgap1	-4.14574	5.68421e-18
ENSMUSG00000032537.15	Ephb1	-4.15026	4.29024e-33
ENSMUSG00000035678.8	Tnfsf9	-4.15523	0.00424533
ENSMUSG00000037725.8	Ckap2	-4.19443	4.83171e-37
ENSMUSG00000026365.15	Cfh	-4.19641	0.0515366
ENSMUSG00000006269.7	Atp6v1b1	-4.21538	0.00230249
ENSMUSG00000034906.15	Ncaph	-4.21699	1.24134e-15
ENSMUSG00000028718.16	Stil	-4.23641	4.17849e-23
ENSMUSG00000020639.14	Pfn4	-4.26573	7.9605e-05
ENSMUSG00000030737.17	Slco2b1	-4.27749	0.00246969
ENSMUSG00000034648.9	Lrrn1	-4.28464	0.0105561
ENSMUSG00000005470.8	Asf1b	-4.30407	3.25522e-10
ENSMUSG00000048981.1	Krt31	-4.32157	0.0374961
ENSMUSG00000044365.15	Cxxc4	-4.32286	0.00636755
ENSMUSG00000021714.15	Cenpk	-4.33492	1.42666e-23
ENSMUSG00000000983.13	Wfdc18	-4.33696	0.00267479
ENSMUSG00000029516.19	Cit	-4.33962	9.52721e-16
ENSMUSG00000027715.9	Ccna2	-4.34835	2.69865e-31
ENSMUSG00000026779.6	Mastl	-4.37179	2.2782e-20
ENSMUSG00000012443.3	Kif11	-4.38223	1.12501e-45
ENSMUSG00000020053.18	Igf1	-4.38507	0.0214656
ENSMUSG00000038807.18	Rap1gap2	-4.38902	0.0362947
ENSMUSG00000114279.1	H2bc14	-4.42342	0.00688556
ENSMUSG00000005233.16	Spc25	-4.42568	1.44471e-29
ENSMUSG00000008153.11	Clstn3	-4.4565	0.00323827
ENSMUSG00000032985.15	5730522E02Rik	-4.46543	0.0037934
ENSMUSG00000078630.8	Tomt	-4.46597	0.0127057
ENSMUSG00000027306.15	Nusap1	-4.48219	2.9163e-29
ENSMUSG00000033585.5	Ndn	-4.48501	0.00515584
ENSMUSG00000043557.16	Mdga1	-4.54071	8.90365e-16
ENSMUSG00000035413.8	Tmem98	-4.54082	4.32029e-05
ENSMUSG00000033952.14	Aspm	-4.55005	2.606e-25
ENSMUSG00000058773.2	H1f5	-4.56925	7.78329e-11
ENSMUSG00000055874.6	Foxi3	-4.6105	0.00362199
ENSMUSG00000027469.16	Tpx2	-4.61109	2.09543e-33
ENSMUSG00000079845.8	Xlr4a	-4.61763	0.00642321
ENSMUSG00000017588.2	Krt27	-4.62311	2.29586e-05
ENSMUSG00000020154.10	Ptprb	-4.66103	0.00630238
ENSMUSG00000061615.2	H2ac4	-4.67153	0.0191022
ENSMUSG00000030641.10	Ddias	-4.67248	1.96906e-12
ENSMUSG00000010086.17	Rnf112	-4.70493	0.0127576
ENSMUSG00000067455.5	H4c11	-4.76114	0.0537
ENSMUSG00000054978.3	Kbtbd13	-4.77248	0.00374246
ENSMUSG00000071573.13	Rnls	-4.77918	0.0115205
ENSMUSG00000001228.14	Uhrf1	-4.78434	3.23428e-07
ENSMUSG00000044041.4	Krt13	-4.82525	0.0172764
ENSMUSG00000051435.11	Fhad1	-4.839	0.0389664
ENSMUSG00000031375.17	Bgn	-4.85203	1.67333e-77
ENSMUSG00000053654.7	Krt42	-4.85332	0.010035
ENSMUSG00000026683.14	Nuf2	-4.85771	1.84504e-27
ENSMUSG00000046179.17	E2f8	-4.87709	9.53166e-30
ENSMUSG00000020914.17	Top2a	-4.88504	3.78871e-42
ENSMUSG00000041431.16	Ccnb1	-4.88889	4.11736e-29
ENSMUSG00000038576.15	Susd4	-4.9121	0.00766199
ENSMUSG00000028766.10	Alpl	-4.92073	0.0340198
ENSMUSG00000034311.3	Kif4	-4.93151	4.58496e-45
ENSMUSG00000015880.13	Ncapg	-4.97171	9.98462e-46
ENSMUSG00000037169.15	Mycn	-4.97399	2.60666e-17
ENSMUSG00000040543.16	Pitpnm3	-4.97453	2.18085e-05
ENSMUSG00000086596.2	Susd5	-5.0053	0.0302562
ENSMUSG00000058385.8	H2bc8	-5.0145	0.000679418
ENSMUSG00000028076.12	Cd1d1	-5.02764	0.000611667
ENSMUSG00000056380.13	Gpr50	-5.03707	0.00230239
ENSMUSG00000027326.13	Knl1	-5.04719	4.06419e-34
ENSMUSG00000026605.14	Cenpf	-5.05234	1.03238e-44
ENSMUSG00000029641.8	Rasl11a	-5.06232	0.0243722
ENSMUSG00000044317.7	Gpr4	-5.08032	0.000160509
ENSMUSG00000034570.12	Inpp5j	-5.0817	2.23817e-06
ENSMUSG00000031004.8	Mki67	-5.08623	4.34732e-86
ENSMUSG00000055421.8	Pcdh9	-5.08855	0.0335388
ENSMUSG00000032087.10	Dscaml1	-5.10787	6.95889e-06
ENSMUSG00000028972.11	Car6	-5.1457	0.00615799
ENSMUSG00000024211.15	Grm8	-5.16288	0.0217573
ENSMUSG00000056091.12	St3gal5	-5.17961	0.0180515
ENSMUSG00000071516.2	H2ac13	-5.18602	0.00468123
ENSMUSG00000019929.16	Dcn	-5.1962	4.44638e-05
ENSMUSG00000005667.8	Mthfd2	-5.1994	2.63407e-11
ENSMUSG00000094338.1	H2bc13	-5.20335	6.00716e-09
ENSMUSG00000042515.13	Pwwp3b	-5.20944	0.0205917
ENSMUSG00000042092.5	Lce1c	-5.22646	0.0397786
ENSMUSG00000032783.9	Troap	-5.23497	0.00114474
ENSMUSG00000000817.10	Fasl	-5.23635	0.0416207
ENSMUSG00000059632.4	Krtap8-1	-5.26803	0.0381669
ENSMUSG00000091722.2	Siah3	-5.32276	3.3333e-10
ENSMUSG00000018776.10	Slc35g3	-5.32791	0.0178055
ENSMUSG00000026669.14	Mcm10	-5.36496	3.09172e-18
ENSMUSG00000052631.15	Sh2d6	-5.3736	0.0355373
ENSMUSG00000035592.2	Krt33a	-5.386	0.0103306
ENSMUSG00000063239.17	Grm4	-5.40543	0.0332354
ENSMUSG00000035683.13	Melk	-5.42138	3.82864e-18
ENSMUSG00000029556.12	Hnf1a	-5.42667	0.0329838
ENSMUSG00000022033.9	Pbk	-5.43437	7.82394e-49
ENSMUSG00000059022.14	Kcp	-5.45078	3.12439e-05
ENSMUSG00000063021.3	H2ac15	-5.47322	1.39433e-12
ENSMUSG00000069267.2	H3c2	-5.47848	0.00804505
ENSMUSG00000069268.4	H2bc7	-5.47903	0.00712524
ENSMUSG00000071984.10	Fndc1	-5.48053	5.86431e-17
ENSMUSG00000028631.7	Kcnq4	-5.48487	0.016525
ENSMUSG00000056755.13	Grm7	-5.51628	0.00909767
ENSMUSG00000059864.2	Olfr1393	-5.51697	0.0216269
ENSMUSG00000019942.13	Cdk1	-5.53342	1.58889e-29
ENSMUSG00000022219.10	Cideb	-5.56138	0.022017
ENSMUSG00000044835.15	Ankrd45	-5.57173	0.00964546
ENSMUSG00000006345.10	Ggt1	-5.60798	0.00606375
ENSMUSG00000078657.6	Crnn	-5.61722	0.00379808
ENSMUSG00000116336.1	Gm49425	-5.61829	0.0161248
ENSMUSG00000055937.1	Krt28	-5.62756	2.14764e-05
ENSMUSG00000029861.17	Fam131b	-5.63285	0.0408843
ENSMUSG00000078502.10	Gm13212	-5.64006	0.0187499
ENSMUSG00000033453.8	Adamts15	-5.66652	7.0951e-10
ENSMUSG00000040055.9	Gjb6	-5.68189	2.06392e-10
ENSMUSG00000061104.5	Sap18b	-5.68569	0.0379464
ENSMUSG00000076431.4	Sox4	-5.68593	7.5849e-14
ENSMUSG00000017491.9	Rarb	-5.68975	0.0241863
ENSMUSG00000032744.4	Heyl	-5.692	0.0215515
ENSMUSG00000063661.6	Krt73	-5.73865	0.00358757
ENSMUSG00000029348.11	Asphd2	-5.74508	0.00522804
ENSMUSG00000054320.16	Lrrc36	-5.7683	0.011185
ENSMUSG00000057609.6	Lce1a1	-5.79482	0.00457281
ENSMUSG00000024989.14	Cep55	-5.87047	1.65898e-16
ENSMUSG00000027204.13	Fbn1	-5.88091	1.58044e-09
ENSMUSG00000046058.7	Eid2	-5.88943	0.00312684
ENSMUSG00000067613.6	Krt83	-5.89131	0.00858809
ENSMUSG00000069270.6	H2ac6	-5.93194	0.000244424
ENSMUSG00000050107.2	Haspin	-5.93477	3.36504e-16
ENSMUSG00000006724.12	Cyp27b1	-5.94279	3.73685e-07
ENSMUSG00000078612.9	Fyb2	-5.94626	0.00356661
ENSMUSG00000068246.6	Apol9b	-5.95952	0.00130943
ENSMUSG00000062184.11	Hs6st2	-5.97052	0.00141181
ENSMUSG00000030000.10	Add2	-6.04179	0.00162535
ENSMUSG00000005947.11	Itgae	-6.04914	0.000959822
ENSMUSG00000027379.13	Bub1	-6.15156	9.95512e-25
ENSMUSG00000017146.12	Brca1	-6.18406	1.00453e-54
ENSMUSG00000073940.3	Hbb-bt	-6.20629	0.00347274
ENSMUSG00000056270.3	Prr9	-6.22065	0.000135616
ENSMUSG00000095217.1	H2bc15	-6.22912	3.34795e-05
ENSMUSG00000096606.2	Tpbgl	-6.24847	0.000667669
ENSMUSG00000003559.7	As3mt	-6.27138	0.000394947
ENSMUSG00000036106.15	Prr5	-6.27844	1.53878e-12
ENSMUSG00000031304.18	Il2rg	-6.29763	0.00270194
ENSMUSG00000031290.14	Lrch2	-6.39935	0.00123817
ENSMUSG00000020808.3	Pimreg	-6.41845	2.7932e-05
ENSMUSG00000027908.2	Tchhl1	-6.43609	0.00101895
ENSMUSG00000075031.4	H2bc3	-6.44148	0.000168783
ENSMUSG00000026043.18	Col3a1	-6.496	4.54747e-05
ENSMUSG00000043300.2	B3galnt1	-6.49751	0.00012163
ENSMUSG00000022665.15	Ccdc80	-6.52955	0.000147994
ENSMUSG00000040084.9	Bub1b	-6.53351	1.52205e-48
ENSMUSG00000029484.12	Anxa3	-6.56181	0.000287438
ENSMUSG00000046997.5	Spsb4	-6.59899	6.87293e-05
ENSMUSG00000074063.10	Osgin1	-6.60941	1.05141e-05
ENSMUSG00000027408.7	Cpxm1	-6.62045	1.09686e-05
ENSMUSG00000028175.15	Depdc1a	-6.65941	7.44352e-15
ENSMUSG00000023913.17	Pla2g7	-6.69488	2.53014e-06
ENSMUSG00000070732.2	Rbm44	-6.75635	9.94975e-05
ENSMUSG00000030402.5	Ppm1n	-6.86176	2.70501e-05
ENSMUSG00000086022.1	Rad51ap2	-6.86911	0.000407589
ENSMUSG00000028635.7	Edn2	-6.94388	1.36701e-05
ENSMUSG00000069303.6	Hist1h2br	-6.95699	3.57507e-07
ENSMUSG00000041064.13	Pif1	-6.97696	1.62437e-08
ENSMUSG00000094777.2	Hist1h2ap	-7.00567	6.79303e-06
ENSMUSG00000049539.3	H1f1	-7.09891	5.56603e-06
ENSMUSG00000010064.15	Slc38a3	-7.09901	9.51078e-07
ENSMUSG00000021697.12	Depdc1b	-7.23821	1.39003e-06
ENSMUSG00000022449.14	Adamts20	-7.53284	2.96428e-07
ENSMUSG00000028003.6	Lrat	-7.63957	9.50041e-97
ENSMUSG00000025991.8	Cps1	-8.1025	5.68413e-09
ENSMUSG00000116275.1	Zc3h11a	-8.27354	0.0342549
ENSMUSG00000024791.10	Cdca5	-10.3249	6.48135e-17
